# Supplementary material for: Prevalence, intensity and associated risk factors of soil-transmitted helminth infections among individuals living in Bata district, Equatorial Guinea
Source: PLoS Negl Trop Dis. 2023 May 17;17(5):e0011345. doi: 10.1371/journal.pntd.0011345 (PMC10228798; doi:10.1371/journal.pntd.0011345)
Supplement: S1 Dataset — (XLSX) [file pntd.0011345.s002.xlsx]

## Sheet: Dictionnary
		Variable	Modalities	Definitions
		Participant ID		Partcipants study identification number ; combined with participant initials
		Age	1 - 86	Particioants age (from one to 86 years)
		Age_Groups	1-5/ 6-14 / >14	Participants age groups; clasify base on WHO age groups consider as at risk for STH
			0	Participants from 1- 5 years
		AgeGrp2	1	Participants from 6-14 years
			2	Participants >14 years
		Sex	Female/Male	Sexual clasification of participants
			0	Female participants
		Sex2	1	Male participants
			Urban	Referring to an area which belongs to or relates to the city, the area of high density of population
		Locality	Peri-urban	Comprising villages located at the periphery of cities, that is on the boundary between urban and rural areas
			Rural	Include areas located at great distances from the central city and with less than 2500 inhabitants
			0	Urban
		Locality2	1	Peri-urban
			2	Rural
			No education	Participants that have never attended school
		Education	Primary	Participants with primary education level
			Secondary/University	Participants with Secondary or has passed secondary level of education
			NA	Information not available
			0	No education
		Education2	1	Primary
			2	Second/University
			NA	Not given
			Student	Participants that atending school
			Farmer	Participants that are farmers
			Fisherman	Particioants that are fishermen
		Occupation	Trader	Particioants that are traders
			Civil servent	Particioants that work for the goverment
			Unemployed	Particioants that does not have a remunerated job
			N/A	Not Aplicable
			0	Student
			1	Farmer
			1	Fisherman
		Occupation2	2	Trader
			2	Civil servent
			2	Unemployed
			N/A	Not Aplicable
			Cement	House builted with Permanent materials (Cement)
		HouseType	Wood	House builted with wood
			Mixed	House builted with cement and wood
			0	Cement
		HouseType2	1	Wood
			2	Mixed
		HouseFloor	Cemented	House floor cemented
			Non cemented	House floor non cemented
		HouseFloor2	0	Cemented
			1	Non cemented
		ToiletUse	Present	Participants that have toilet at home
			Absent	Participants that does not have toilet at home
		ToiletUse2	0	Present
			1	Absent
			Private / modern	Personal and modern toilet
		ToiletType	Communal latrine	Latrine share by differents houses in a community
			Traditional latrine / Hole	Traditional latrine /hole
			N/A	Not Aplicable
			0	Private / modern
		ToiletType2	1	Communal latrine
			2	Traditional latrine /hole
			N/A	Not Aplicable
			Cemented	Toliet with cemented floor
		ToiletFloor	Non Cemented	Toilet with non cemented floor
			N/A	Not Aplicable
			0	Cemented
		ToiletFloor2	1	Non Cemented
			N/A	Not Aplicable
			Tap sources	Water from tap sources
		WaterSource	Well	Phreatic water extracted Vertically
			River	Natural stream waters
			0	Tap sources
		WaterSource2	1	Well
			2	River
		SanitationSystem	available	Participants confirm to have sanitation system conected to they house
			not available	Participants confirm not having sanitation system conected to they house
		SanitationSystem2	0	available
			1	not available
			Never	Participants whom confirm that never defecate in open places
		OpenDefecation	Sometimes	Participants whom confirm to practices open defecate sometimes
			Always	Participants Whom confirm to practices open defecation always
			0	Never
		OpenDefecation2	1	Sometimes
			2	Always
			Negative	Participants find with "0"egg/gram from any Soil transmitted helminths from two readers
		KK_results	Positive	Participants find with at least "1 egg/gram " from any Soil transmitted helminths from one reader
			0	Negative
		KK_results2	1	Positive
		co-infection_type	mono-Infection	Participants Infected with Only one species of Soil transmitted helminth
			co-Infection	Participants infected with two or three species of Soil transmitted helminths
			N/A	Participants not found infected with any species of Soil transmitted helminths
			One species	Participants infected with one especies; Ascaris or Trichuris or Hookworms infection
		Num. Species	Two species	Participants infected with two species ; Ascaris and Trichuris or Ascaris and Hookworms or Trichuris and Hookworms
			Three species	Participants infected with three species; Ascaris and Trichuris and Hookworms
			N/A	No species
			Ascaris	Ascaris lumbricoides
		Specs_Name	Hookworms	Hookworms infection
			Trichuris	Trichuris trichiura
			Asc/Hook	Ascaris lumbricoides and Hookworms infections
			Asc/Trich	Ascaris lumbricoides and Trichuris trichiura
			Tric/Hook	Trichuris trichiura and Hookworms infections
			Asc/Trich/Hook	Ascaris lumbricoides and trichuris trichiura and Hookworms infection
			N/A	No species
		Asc	0	Participants find Negative of Ascaris
			1	Participants find positive of Ascaris
		Asc_egg_Counted/gr	Number of Ascaris eggs counted /grm from positive participants	Mean of numer of eggs counted by two indenedent readers teams factor of 24
			light	1 - 4.999 egg/gram
		Asc_intensity	moderate	5.000 - 49.999 egg/gram
			N/A	Not aplicable
		Trich	0	Participants find Negative of Trichuris
			1	Participants fing positive of Trichuris
		Tric_eeg_Counted/gr	Number of Trichuris eggs counted /grm from positive participants	Mean of numer of eggs counted by two indenedent readers teams factor of 24
			light	1 - 999egg/gram
		Tric_intensity	moderate	1.000 - 9.999 egg/gram
			heavy	≥ 10.000 egg/gram
			N/A	Not aplicable
		Hookworms	0	Participants Nagative of Hookworms
			1	Participants Positive of Hookworms
		Hookwrms_egg_Counted/gr	Number ofHookworms eggs counted /grm from positive participants	Mean of numer of eggs counted by two indenedent readers teams factor of 24
		Hookw_intensity	light	1- 1.999egg/gram
			N/A	Not aplicable

## Sheet: DataBase
Participant ID	Age	AgeGrp	AgeGrp2	Sex	Sex2	Locality	Locality2	Education	Education2	Occupation	Occupation2	HouseType	HouseType2	HouseFloor	HouseFloor2	Toilet	Toilet2	ToiletType	ToiletType2	ToiletFloor	ToiletFloor2	WaterSource	WaterSource2	SanitationSys	SanitationSys2	OpenDefecation	OpenDefection2	KK_results	KK_results2	Coinfection_type	Num_Species	Specs_Name	Asc	Asc_egg_count	Asc_intensity	Trich	Tric_eeg_count	Tric_intensity	Hookworm	Hookwrms_egg_count	Hookw_intensity
108-VME	13	2_[6-14]	1	F	0	Rural	2	Primary	1	Student	0	Wood	1	Non cemented	1	absent	1	N/A	N/A	N/A	N/A	River	2	not available	1	Sometimes	1	Positive	1	mono-Infection	One species	Ascaris	1	24	light	0	NA	N/A	0	N/A	N/A
192-COB	52	3_>14	2	M	1	Peri - urban	1	No education	0	Farmer	1	Wood	1	Cemented	0	absent	1	N/A	N/A	N/A	N/A	River	2	not available	1	Sometimes	1	Positive	1	mono-Infection	One species	Ascaris	1	48	light	0	NA	N/A	0	N/A	N/A
035-FZM	62	3_>14	2	F	0	Rural	2	No education	0	Farmer	1	Wood	1	Cemented	0	absent	1	N/A	N/A	N/A	N/A	Tap sources	0	not available	1	Always	2	Positive	1	mono-Infection	One species	Ascaris	1	360	light	0	NA	N/A	0	N/A	N/A
089-CNM	13	2_[6-14]	1	F	0	Rural	2	Primary	1	Student	0	Wood	1	Non cemented	1	absent	1	N/A	N/A	N/A	N/A	River	2	not available	1	Sometimes	1	Positive	1	mono-Infection	One species	Ascaris	1	384	light	0	NA	N/A	0	N/A	N/A
074-AAN	44	3_>14	2	F	0	Rural	2	No education	0	Trader	2	Wood	1	Cemented	0	absent	1	N/A	N/A	N/A	N/A	Well	1	not available	1	Never	0	Positive	1	mono-Infection	One species	Ascaris	1	1008	light	0	NA	N/A	0	N/A	N/A
020-GBM	6	2_[6-14]	1	M	1	Rural	2	Primary	1	Student	0	Wood	1	Cemented	0	absent	1	N/A	N/A	N/A	N/A	Well	1	not available	1	Always	2	Positive	1	mono-Infection	One species	Ascaris	1	1152	light	0	NA	N/A	0	N/A	N/A
053-SAE	61	3_>14	2	F	0	Rural	2	Primary	1	Farmer	1	Wood	1	Non cemented	1	absent	1	N/A	N/A	N/A	N/A	River	2	not available	1	Never	0	Negative	0	N/A	N/A	N/A	0	N/A	N/A	0	N/A	N/A	0	N/A	N/A
107-AMB	6	2_[6-14]	1	M	1	Rural	2	Primary	1	Student	0	Wood	1	Non cemented	1	absent	1	N/A	N/A	N/A	N/A	River	2	not available	1	Sometimes	1	Negative	0	N/A	N/A	N/A	0	N/A	N/A	0	N/A	N/A	0	N/A	N/A
030-JBE	46	3_>14	2	F	0	Rural	2	No education	0	Farmer	1	Wood	1	Non cemented	1	absent	1	N/A	N/A	N/A	N/A	Tap sources	0	not available	1	Sometimes	1	Negative	0	N/A	N/A	N/A	0	N/A	N/A	0	N/A	N/A	0	N/A	N/A
265-JON	46	3_>14	2	M	1	Urban	0	Secondary	2	Civil servant	2	Mixed	2	Cemented	0	absent	1	N/A	N/A	N/A	N/A	Tap sources	0	not available	1	Sometimes	1	Negative	0	N/A	N/A	N/A	0	N/A	N/A	0	N/A	N/A	0	N/A	N/A
060-JAN	64	3_>14	2	M	1	Rural	2	Primary	1	Farmer	1	Wood	1	Cemented	0	absent	1	N/A	N/A	N/A	N/A	Well	1	not available	1	Always	2	Positive	1	mono-Infection	One species	Trichuris	0	N/A	N/A	1	24	light	0	N/A	N/A
065-CMM	50	3_>14	2	F	0	Rural	2	Secondary	2	Farmer	1	Wood	1	Cemented	0	absent	1	N/A	N/A	N/A	N/A	Well	1	not available	1	Always	2	Positive	1	co-Infection	Two species	Asc/Trich	1	48	light	1	72	light	0	N/A	N/A
141-DmN	9	2_[6-14]	1	M	1	Peri - urban	1	Primary	1	Student	0	Mixed	2	Cemented	0	absent	1	N/A	N/A	N/A	N/A	Tap sources	0	not available	1	Sometimes	1	Positive	1	co-Infection	Two species	Asc/Trich	1	2400	light	1	72	light	0	N/A	N/A
165-JAM	54	3_>14	2	F	0	Peri - urban	1	Primary	1	Farmer	1	Wood	1	Non cemented	1	absent	1	N/A	N/A	N/A	N/A	River	2	not available	1	Always	2	Positive	1	co-Infection	Two species	Asc/Trich	1	528	light	1	192	light	0	N/A	N/A
164-JAN	2	1_[1-5]	0	F	0	Peri - urban	1	No education	0	N/A	N/A	Wood	1	Non cemented	1	absent	1	N/A	N/A	N/A	N/A	River	2	not available	1	Sometimes	1	Positive	1	co-Infection	Two species	Asc/Trich	1	6240	moderate	1	432	light	0	N/A	N/A
033-CEB	57	3_>14	2	F	0	Rural	2	Secondary	2	Trader	2	Wood	1	Cemented	0	present	0	Private / modern	0	Cemented	0	River	2	not available	1	Never	0	Positive	1	mono-Infection	One species	Ascaris	1	24	light	0	N/A	N/A	0	N/A	N/A
011-RbM	4	1_[1-5]	0	F	0	Rural	2	Primary	1	Student	0	Cement	0	Cemented	0	present	0	Private / modern	0	Cemented	0	Well	1	available	0	Never	0	Positive	1	mono-Infection	One species	Ascaris	1	24	light	0	N/A	N/A	0	N/A	N/A
105-EMB	1	1_[1-5]	0	F	0	Rural	2	No education	0	N/A	N/A	Wood	1	Non cemented	1	present	0	Traditional latrine / Hole	2	Cemented	0	River	2	not available	1	Sometimes	1	Positive	1	mono-Infection	One species	Ascaris	1	24	light	0	N/A	N/A	0	N/A	N/A
207-ANA	68	3_>14	2	M	1	Peri - urban	1	Primary	1	Farmer	1	Wood	1	Non cemented	1	present	0	Traditional latrine / Hole	2	Cemented	0	Well	1	not available	1	Sometimes	1	Positive	1	mono-Infection	One species	Ascaris	1	24	light	0	N/A	N/A	0	N/A	N/A
315-JCM	2	1_[1-5]	0	M	1	Urban	0	No education	0	N/A	N/A	Cement	0	Cemented	0	present	0	Communal latrine	1	Cemented	0	Tap sources	0	not available	1	Sometimes	1	Positive	1	mono-Infection	One species	Ascaris	1	24	light	0	N/A	N/A	0	N/A	N/A
067-CME	32	3_>14	2	M	1	Rural	2	No education	0	Fisherman	1	Mixed	2	Non cemented	1	present	0	Traditional latrine / Hole	2	Non cemented	1	River	2	not available	1	Always	2	Positive	1	mono-Infection	One species	Ascaris	1	24	light	0	N/A	N/A	0	N/A	N/A
387-SST	3	1_[1-5]	0	F	0	Urban	0	Primary	1	Student	0	Cement	0	Cemented	0	present	0	Private / modern	0	Cemented	0	Tap sources	0	not available	1	Sometimes	1	Positive	1	mono-Infection	One species	Ascaris	1	36	light	0	N/A	N/A	0	N/A	N/A
155 - REB	65	3_>14	2	M	1	Peri - urban	1	No education	0	Trader	2	Wood	1	Cemented	0	present	0	Private / modern	0	Cemented	0	Tap sources	0	not available	1	Sometimes	1	Positive	1	mono-Infection	One species	Ascaris	1	48	light	0	N/A	N/A	0	N/A	N/A
267-MNO	13	2_[6-14]	1	M	1	Urban	0	Primary	1	Student	0	Wood	1	Cemented	0	present	0	Communal latrine	1	Cemented	0	Tap sources	0	not available	1	Sometimes	1	Positive	1	mono-Infection	One species	Ascaris	1	48	light	0	N/A	N/A	0	N/A	N/A
120- IBE	12	2_[6-14]	1	M	1	Peri - urban	1	Primary	1	Student	0	Wood	1	Cemented	0	present	0	Traditional latrine / Hole	2	Non cemented	1	Well	1	not available	1	Always	2	Positive	1	mono-Infection	One species	Ascaris	1	48	light	0	N/A	N/A	0	N/A	N/A
259-JAM	70	3_>14	2	F	0	Urban	0	Primary	1	Unemployed	2	Wood	1	Cemented	0	present	0	Private / modern	0	Cemented	0	Tap sources	0	not available	1	Always	2	Positive	1	mono-Infection	One species	Ascaris	1	48	light	0	N/A	N/A	0	N/A	N/A
251-EcA	9	2_[6-14]	1	F	0	Urban	0	Primary	1	Student	0	Cement	0	Cemented	0	present	0	Communal latrine	1	Cemented	0	Tap sources	0	not available	1	Always	2	Positive	1	mono-Infection	One species	Ascaris	1	48	light	0	N/A	N/A	0	N/A	N/A
361-MUT	46	3_>14	2	M	1	Urban	0	Primary	1	Farmer	1	Wood	1	Cemented	0	present	0	Private / modern	0	Cemented	0	Tap sources	0	not available	1	Never	0	Positive	1	mono-Infection	One species	Ascaris	1	72	light	0	N/A	N/A	0	N/A	N/A
066-AMM	59	3_>14	2	M	1	Rural	2	Secondary	2	Farmer	1	Cement	0	Cemented	0	present	0	Communal latrine	1	Non cemented	1	River	2	not available	1	Sometimes	1	Positive	1	mono-Infection	One species	Ascaris	1	72	light	0	N/A	N/A	0	N/A	N/A
122-CAM	2	1_[1-5]	0	F	0	Peri - urban	1	Primary	1	Student	0	Wood	1	Cemented	0	present	0	Traditional latrine / Hole	2	Non cemented	1	Well	1	not available	1	Sometimes	1	Positive	1	mono-Infection	One species	Ascaris	1	72	light	0	N/A	N/A	0	N/A	N/A
343-VIM	3	1_[1-5]	0	M	1	Urban	0	Primary	1	Student	0	Wood	1	Cemented	0	present	0	Private / modern	0	Cemented	0	Tap sources	0	not available	1	Sometimes	1	Positive	1	mono-Infection	One species	Ascaris	1	72	light	0	N/A	N/A	0	N/A	N/A
136-SAN	11	2_[6-14]	1	M	1	Peri - urban	1	Primary	1	Student	0	Cement	0	Cemented	0	present	0	Private / modern	0	Cemented	0	Tap sources	0	not available	1	Always	2	Positive	1	mono-Infection	One species	Ascaris	1	72	light	0	N/A	N/A	0	N/A	N/A
298-JIE	5	1_[1-5]	0	F	0	Urban	0	Primary	1	Student	0	Wood	1	Cemented	0	present	0	Private / modern	0	Cemented	0	Tap sources	0	not available	1	Always	2	Positive	1	mono-Infection	One species	Ascaris	1	72	light	0	N/A	N/A	0	N/A	N/A
270-EON	56	3_>14	2	F	0	Urban	0	No education	0	Trader	2	Cement	0	Cemented	0	present	0	Private / modern	0	Cemented	0	Well	1	not available	1	Never	0	Positive	1	mono-Infection	One species	Ascaris	1	96	light	0	N/A	N/A	0	N/A	N/A
169-SAM	60	3_>14	2	F	0	Peri - urban	1	Primary	1	Farmer	1	Cement	0	Cemented	0	present	0	Communal latrine	1	Cemented	0	Well	1	not available	1	Never	0	Positive	1	mono-Infection	One species	Ascaris	1	96	light	0	N/A	N/A	0	N/A	N/A
043-WBCH	56	3_>14	2	F	0	Rural	2	No education	0	Farmer	1	Cement	0	Cemented	0	present	0	Private / modern	0	Cemented	0	River	2	not available	1	Sometimes	1	Positive	1	mono-Infection	One species	Ascaris	1	96	light	0	N/A	N/A	0	N/A	N/A
250-FII	2	1_[1-5]	0	M	1	Urban	0	No education	0	N/A	N/A	Cement	0	Cemented	0	present	0	Private / modern	0	Cemented	0	Tap sources	0	not available	1	Sometimes	1	Positive	1	mono-Infection	One species	Ascaris	1	96	light	0	N/A	N/A	0	N/A	N/A
376-MSM	7	2_[6-14]	1	F	0	Urban	0	Primary	1	Student	0	Cement	0	Cemented	0	present	0	Private / modern	0	Cemented	0	Tap sources	0	not available	1	Sometimes	1	Positive	1	mono-Infection	One species	Ascaris	1	96	light	0	N/A	N/A	0	N/A	N/A
115-VNA	54	3_>14	2	M	1	Peri - urban	1	No education	0	Trader	2	Cement	0	Cemented	0	present	0	Traditional latrine / Hole	2	Non cemented	1	Tap sources	0	not available	1	Always	2	Positive	1	mono-Infection	One species	Ascaris	1	96	light	0	N/A	N/A	0	N/A	N/A
034-McB	64	3_>14	2	F	0	Rural	2	Primary	1	Unemployed	2	Wood	1	Cemented	0	present	0	Communal latrine	1	Cemented	0	River	2	not available	1	Never	0	Positive	1	mono-Infection	One species	Ascaris	1	120	light	0	N/A	N/A	0	N/A	N/A
368-JNM	50	3_>14	2	F	0	Urban	0	Secondary	2	Civil servant	2	Cement	0	Cemented	0	present	0	Private / modern	0	Cemented	0	Tap sources	0	available	0	Never	0	Positive	1	mono-Infection	One species	Ascaris	1	144	light	0	N/A	N/A	0	N/A	N/A
077-IEM	2	1_[1-5]	0	F	0	Rural	2	No education	0	N/A	N/A	Wood	1	Non cemented	1	present	0	Traditional latrine / Hole	2	Cemented	0	River	2	not available	1	Never	0	Positive	1	mono-Infection	One species	Ascaris	1	168	light	0	N/A	N/A	0	N/A	N/A
188-SAO	33	3_>14	2	F	0	Peri - urban	1	No education	0	Trader	2	Mixed	2	Cemented	0	present	0	Private / modern	0	Cemented	0	Well	1	not available	1	Sometimes	1	Positive	1	mono-Infection	One species	Ascaris	1	168	light	0	N/A	N/A	0	N/A	N/A
047-JNN	32	3_>14	2	M	1	Rural	2	No education	0	Farmer	1	Wood	1	Cemented	0	present	0	Traditional latrine / Hole	2	Cemented	0	River	2	not available	1	Sometimes	1	Positive	1	mono-Infection	One species	Ascaris	1	192	light	0	N/A	N/A	0	N/A	N/A
029-DBM	25	3_>14	2	M	1	Rural	2	Secondary	2	Civil servant	2	Wood	1	Cemented	0	present	0	Traditional latrine / Hole	2	Cemented	0	Well	1	not available	1	Sometimes	1	Positive	1	mono-Infection	One species	Ascaris	1	216	light	0	N/A	N/A	0	N/A	N/A
116-MNM	48	3_>14	2	F	0	Peri - urban	1	No education	0	Farmer	1	Wood	1	Cemented	0	present	0	Traditional latrine / Hole	2	Cemented	0	Well	1	not available	1	Sometimes	1	Positive	1	mono-Infection	One species	Ascaris	1	312	light	0	N/A	N/A	0	N/A	N/A
372-AsB	4	1_[1-5]	0	M	1	Urban	0	Primary	1	Student	0	Cement	0	Cemented	0	present	0	Private / modern	0	Cemented	0	Tap sources	0	available	0	Never	0	Positive	1	mono-Infection	One species	Ascaris	1	360	light	0	N/A	N/A	0	N/A	N/A
106-McNP	10	2_[6-14]	1	F	0	Rural	2	Primary	1	Student	0	Wood	1	Non cemented	1	present	0	Traditional latrine / Hole	2	Non cemented	1	River	2	not available	1	Sometimes	1	Positive	1	mono-Infection	One species	Ascaris	1	360	light	0	N/A	N/A	0	N/A	N/A
152-SEE	64	3_>14	2	M	1	Peri - urban	1	Secondary	2	Farmer	1	Wood	1	Cemented	0	present	0	Private / modern	0	Cemented	0	River	2	not available	1	Sometimes	1	Positive	1	mono-Infection	One species	Ascaris	1	456	light	0	N/A	N/A	0	N/A	N/A
227-CMA	69	3_>14	2	F	0	Peri - urban	1	No education	0	Farmer	1	Wood	1	Cemented	0	present	0	Traditional latrine / Hole	2	Cemented	0	Well	1	not available	1	Sometimes	1	Positive	1	mono-Infection	One species	Ascaris	1	480	light	0	N/A	N/A	0	N/A	N/A
134-PMO	58	3_>14	2	F	0	Peri - urban	1	Primary	1	Farmer	1	Wood	1	Cemented	0	present	0	Traditional latrine / Hole	2	Cemented	0	Well	1	not available	1	Sometimes	1	Positive	1	mono-Infection	One species	Ascaris	1	480	light	0	N/A	N/A	0	N/A	N/A
109-FME	10	2_[6-14]	1	M	1	Rural	2	Primary	1	Student	0	Wood	1	Cemented	0	present	0	Traditional latrine / Hole	2	Cemented	0	Well	1	not available	1	Sometimes	1	Positive	1	mono-Infection	One species	Ascaris	1	576	light	0	N/A	N/A	0	N/A	N/A
422-QOE	61	3_>14	2	F	0	Urban	0	No education	0	Trader	2	Cement	0	Cemented	0	present	0	Communal latrine	1	Cemented	0	Tap sources	0	not available	1	Never	0	Positive	1	mono-Infection	One species	Ascaris	1	600	light	0	N/A	N/A	0	N/A	N/A
012-MI	32	3_>14	2	F	0	Rural	2	Secondary	2	Trader	2	Cement	0	Cemented	0	present	0	Private / modern	0	Cemented	0	Well	1	available	0	Never	0	Positive	1	mono-Infection	One species	Ascaris	1	600	light	0	N/A	N/A	0	N/A	N/A
216-IAO	60	3_>14	2	F	0	Peri - urban	1	No education	0	Farmer	1	Wood	1	Cemented	0	present	0	Private / modern	0	Cemented	0	Well	1	not available	1	Never	0	Positive	1	mono-Infection	One species	Ascaris	1	696	light	0	N/A	N/A	0	N/A	N/A
137-VAM	4	1_[1-5]	0	M	1	Peri - urban	1	Primary	1	Student	0	Mixed	2	Cemented	0	present	0	Traditional latrine / Hole	2	Cemented	0	Tap sources	0	not available	1	Sometimes	1	Positive	1	mono-Infection	One species	Ascaris	1	720	light	0	N/A	N/A	0	N/A	N/A
172-OMM	7	2_[6-14]	1	M	1	Peri - urban	1	Primary	1	Student	0	Cement	0	Cemented	0	present	0	Private / modern	0	Cemented	0	Well	1	not available	1	Never	0	Positive	1	mono-Infection	One species	Ascaris	1	768	light	0	N/A	N/A	0	N/A	N/A
401-CEP	1	1_[1-5]	0	M	1	Urban	0	No education	0	N/A	N/A	Cement	0	Cemented	0	present	0	Communal latrine	1	Cemented	0	Tap sources	0	not available	1	Never	0	Positive	1	mono-Infection	One species	Ascaris	1	768	light	0	N/A	N/A	0	N/A	N/A
321-SMM	6	2_[6-14]	1	M	1	Urban	0	Primary	1	Student	0	Mixed	2	Cemented	0	present	0	Private / modern	0	Cemented	0	Tap sources	0	not available	1	Sometimes	1	Positive	1	mono-Infection	One species	Ascaris	1	816	light	0	N/A	N/A	0	N/A	N/A
238-AsN	4	1_[1-5]	0	M	1	Urban	0	Primary	1	Student	0	Cement	0	Cemented	0	present	0	Private / modern	0	Cemented	0	Tap sources	0	not available	1	Never	0	Positive	1	mono-Infection	One species	Ascaris	1	936	light	0	N/A	N/A	0	N/A	N/A
185-ApE	1	1_[1-5]	0	M	1	Peri - urban	1	No education	0	N/A	N/A	Cement	0	Cemented	0	present	0	Traditional latrine / Hole	2	Cemented	0	Well	1	not available	1	Always	2	Positive	1	mono-Infection	One species	Ascaris	1	984	light	0	N/A	N/A	0	N/A	N/A
220-MlM	50	3_>14	2	F	0	Urban	0	No education	0	Unemployed	2	Wood	1	Cemented	0	present	0	Private / modern	0	Cemented	0	Tap sources	0	not available	1	Sometimes	1	Positive	1	mono-Infection	One species	Ascaris	1	1296	light	0	N/A	N/A	0	N/A	N/A
305-MAM	19	3_>14	2	F	0	Urban	0	Secondary	2	Fisherman	1	Cement	0	Cemented	0	present	0	Private / modern	0	Cemented	0	Tap sources	0	available	0	Never	0	Positive	1	mono-Infection	One species	Ascaris	1	1464	light	0	N/A	N/A	0	N/A	N/A
117-JBN	10	2_[6-14]	1	M	1	Peri - urban	1	Primary	1	Student	0	Wood	1	Cemented	0	present	0	Traditional latrine / Hole	2	Cemented	0	Tap sources	0	not available	1	Always	2	Positive	1	mono-Infection	One species	Ascaris	1	2256	light	0	N/A	N/A	0	N/A	N/A
241-FYN	10	2_[6-14]	1	F	0	Urban	0	Primary	1	Student	0	Cement	0	Cemented	0	present	0	Private / modern	0	Cemented	0	Tap sources	0	available	0	Never	0	Positive	1	mono-Infection	One species	Ascaris	1	2448	light	0	N/A	N/A	0	N/A	N/A
036-EfA	18	3_>14	2	F	0	Rural	2	Secondary	2	Student	0	Wood	1	Non cemented	1	present	0	Traditional latrine / Hole	2	Non cemented	1	River	2	not available	1	Sometimes	1	Positive	1	mono-Infection	One species	Ascaris	1	2472	light	0	N/A	N/A	0	N/A	N/A
090-ENB	10	2_[6-14]	1	F	0	Rural	2	Primary	1	Student	0	Wood	1	Non cemented	1	present	0	Traditional latrine / Hole	2	Non cemented	1	River	2	not available	1	Never	0	Positive	1	mono-Infection	One species	Ascaris	1	3384	light	0	N/A	N/A	0	N/A	N/A
007-MEM	51	3_>14	2	F	0	Rural	2	No education	0	Trader	2	Wood	1	Cemented	0	present	0	Private / modern	0	Cemented	0	Well	1	not available	1	Never	0	Positive	1	mono-Infection	One species	Ascaris	1	10056	moderate	0	N/A	N/A	0	N/A	N/A
092-SNE	3	1_[1-5]	0	M	1	Peri - urban	1	No education	0	N/A	N/A	Wood	1	Non cemented	1	present	0	Traditional latrine / Hole	2	Non cemented	1	River	2	not available	1	Never	0	Positive	1	mono-Infection	One species	Ascaris	1	10320	moderate	0	N/A	N/A	0	N/A	N/A
068-JEN	5	1_[1-5]	0	M	1	Rural	2	No education	0	N/A	N/A	Wood	1	Non cemented	1	present	0	Traditional latrine / Hole	2	Non cemented	1	River	2	not available	1	Never	0	Negative	0	N/A	N/A	N/A	0	N/A	N/A	0	N/A	N/A	0	N/A	N/A
021-CLE	77	3_>14	2	M	1	Rural	2	Primary	1	Farmer	1	Cement	0	Cemented	0	present	0	Private / modern	0	Cemented	0	River	2	not available	1	Never	0	Negative	0	N/A	N/A	N/A	0	N/A	N/A	0	N/A	N/A	0	N/A	N/A
022-MIM	61	3_>14	2	F	0	Rural	2	Primary	1	Farmer	1	Wood	1	Cemented	0	present	0	Private / modern	0	Cemented	0	River	2	not available	1	Never	0	Negative	0	N/A	N/A	N/A	0	N/A	N/A	0	N/A	N/A	0	N/A	N/A
049-HIE	69	3_>14	2	M	1	Rural	2	Secondary	2	Fisherman	1	Wood	1	Cemented	0	present	0	Private / modern	0	Cemented	0	River	2	not available	1	Never	0	Negative	0	N/A	N/A	N/A	0	N/A	N/A	0	N/A	N/A	0	N/A	N/A
057-CEI	1	1_[1-5]	0	F	0	Rural	2	No education	0	N/A	N/A	Cement	0	Cemented	0	present	0	Communal latrine	1	Cemented	0	River	2	not available	1	Never	0	Negative	0	N/A	N/A	N/A	0	N/A	N/A	0	N/A	N/A	0	N/A	N/A
076-PAM	61	3_>14	2	M	1	Rural	2	Primary	1	Farmer	1	Wood	1	Non cemented	1	present	0	Traditional latrine / Hole	2	Cemented	0	River	2	not available	1	Never	0	Negative	0	N/A	N/A	N/A	0	N/A	N/A	0	N/A	N/A	0	N/A	N/A
023-MaR	53	3_>14	2	F	0	Rural	2	No education	0	Trader	2	Wood	1	Cemented	0	present	0	Traditional latrine / Hole	2	Cemented	0	River	2	not available	1	Never	0	Negative	0	N/A	N/A	N/A	0	N/A	N/A	0	N/A	N/A	0	N/A	N/A
110-MTÑ	1	1_[1-5]	0	F	0	Peri - urban	1	No education	0	N/A	N/A	Wood	1	Cemented	0	present	0	Traditional latrine / Hole	2	Non cemented	1	Well	1	not available	1	Never	0	Negative	0	N/A	N/A	N/A	0	N/A	N/A	0	N/A	N/A	0	N/A	N/A
292-JOR	9	2_[6-14]	1	M	1	Urban	0	Primary	1	Student	0	Cement	0	Non cemented	1	present	0	Private / modern	0	Cemented	0	Well	1	not available	1	Never	0	Negative	0	N/A	N/A	N/A	0	N/A	N/A	0	N/A	N/A	0	N/A	N/A
006-AEN	6	2_[6-14]	1	F	0	Rural	2	Primary	1	Student	0	Cement	0	Cemented	0	present	0	Private / modern	0	Cemented	0	Well	1	not available	1	Never	0	Negative	0	N/A	N/A	N/A	0	N/A	N/A	0	N/A	N/A	0	N/A	N/A
010-SEE	4	1_[1-5]	0	F	0	Rural	2	Primary	1	Student	0	Wood	1	Cemented	0	present	0	Private / modern	0	Cemented	0	Well	1	not available	1	Never	0	Negative	0	N/A	N/A	N/A	0	N/A	N/A	0	N/A	N/A	0	N/A	N/A
003-SMM	45	3_>14	2	F	0	Rural	2	Secondary	2	Farmer	1	Mixed	2	Cemented	0	present	0	Private / modern	0	Cemented	0	Well	1	not available	1	Never	0	Negative	0	N/A	N/A	N/A	0	N/A	N/A	0	N/A	N/A	0	N/A	N/A
016-DMU	2	1_[1-5]	0	F	0	Rural	2	No education	0	N/A	N/A	Mixed	2	Cemented	0	present	0	Private / modern	0	Cemented	0	Well	1	not available	1	Never	0	Negative	0	N/A	N/A	N/A	0	N/A	N/A	0	N/A	N/A	0	N/A	N/A
148-FAE	62	3_>14	2	F	0	Peri - urban	1	No education	0	Farmer	1	Wood	1	Cemented	0	present	0	Communal latrine	1	Cemented	0	Well	1	not available	1	Never	0	Negative	0	N/A	N/A	N/A	0	N/A	N/A	0	N/A	N/A	0	N/A	N/A
005-INM	1	1_[1-5]	0	F	0	Rural	2	No education	0	N/A	N/A	Wood	1	Cemented	0	present	0	Communal latrine	1	Cemented	0	Well	1	not available	1	Never	0	Negative	0	N/A	N/A	N/A	0	N/A	N/A	0	N/A	N/A	0	N/A	N/A
017-CEB	30	3_>14	2	F	0	Rural	2	University	2	Trader	2	Wood	1	Cemented	0	present	0	Communal latrine	1	Cemented	0	Well	1	not available	1	Never	0	Negative	0	N/A	N/A	N/A	0	N/A	N/A	0	N/A	N/A	0	N/A	N/A
013-PCM	63	3_>14	2	F	0	Rural	2	Primary	1	Unemployed	2	Wood	1	Cemented	0	present	0	Communal latrine	1	Cemented	0	Well	1	not available	1	Never	0	Negative	0	N/A	N/A	N/A	0	N/A	N/A	0	N/A	N/A	0	N/A	N/A
014-GMA	52	3_>14	2	F	0	Rural	2	Primary	1	Farmer	1	Wood	1	Cemented	0	present	0	Traditional latrine / Hole	2	Cemented	0	Well	1	not available	1	Never	0	Negative	0	N/A	N/A	N/A	0	N/A	N/A	0	N/A	N/A	0	N/A	N/A
366-SRI	52	3_>14	2	M	1	Urban	0	University	2	Civil servant	2	Cement	0	Cemented	0	present	0	Private / modern	0	Cemented	0	Tap sources	0	not available	1	Never	0	Negative	0	N/A	N/A	N/A	0	N/A	N/A	0	N/A	N/A	0	N/A	N/A
261-RSA	2	1_[1-5]	0	M	1	Urban	0	No education	0	N/A	N/A	Cement	0	Cemented	0	present	0	Private / modern	0	Cemented	0	Tap sources	0	not available	1	Never	0	Negative	0	N/A	N/A	N/A	0	N/A	N/A	0	N/A	N/A	0	N/A	N/A
218-DmN	7	2_[6-14]	1	F	0	Urban	0	Primary	1	Student	0	Cement	0	Cemented	0	present	0	Private / modern	0	Cemented	0	Tap sources	0	not available	1	Never	0	Negative	0	N/A	N/A	N/A	0	N/A	N/A	0	N/A	N/A	0	N/A	N/A
323-LRY	11	2_[6-14]	1	F	0	Urban	0	Primary	1	Student	0	Cement	0	Cemented	0	present	0	Private / modern	0	Cemented	0	Tap sources	0	not available	1	Never	0	Negative	0	N/A	N/A	N/A	0	N/A	N/A	0	N/A	N/A	0	N/A	N/A
402-GSM	10	2_[6-14]	1	F	0	Urban	0	Primary	1	Student	0	Cement	0	Cemented	0	present	0	Private / modern	0	Cemented	0	Tap sources	0	not available	1	Never	0	Negative	0	N/A	N/A	N/A	0	N/A	N/A	0	N/A	N/A	0	N/A	N/A
354-EMM	74	3_>14	2	F	0	Urban	0	Primary	1	Unemployed	2	Cement	0	Cemented	0	present	0	Private / modern	0	Cemented	0	Tap sources	0	not available	1	Never	0	Negative	0	N/A	N/A	N/A	0	N/A	N/A	0	N/A	N/A	0	N/A	N/A
059-CBE	49	3_>14	2	F	0	Rural	2	Primary	1	Farmer	1	Wood	1	Cemented	0	present	0	Private / modern	0	Cemented	0	Tap sources	0	not available	1	Never	0	Negative	0	N/A	N/A	N/A	0	N/A	N/A	0	N/A	N/A	0	N/A	N/A
388-SMN	2	1_[1-5]	0	M	1	Urban	0	No education	0	N/A	N/A	Wood	1	Cemented	0	present	0	Private / modern	0	Cemented	0	Tap sources	0	not available	1	Never	0	Negative	0	N/A	N/A	N/A	0	N/A	N/A	0	N/A	N/A	0	N/A	N/A
333-API	4	1_[1-5]	0	M	1	Urban	0	Primary	1	Student	0	Wood	1	Cemented	0	present	0	Private / modern	0	Cemented	0	Tap sources	0	not available	1	Never	0	Negative	0	N/A	N/A	N/A	0	N/A	N/A	0	N/A	N/A	0	N/A	N/A
296-POY	13	2_[6-14]	1	M	1	Urban	0	Primary	1	Student	0	Wood	1	Cemented	0	present	0	Private / modern	0	Cemented	0	Tap sources	0	not available	1	Never	0	Negative	0	N/A	N/A	N/A	0	N/A	N/A	0	N/A	N/A	0	N/A	N/A
332-TnA	14	2_[6-14]	1	F	0	Urban	0	Secondary	2	Student	0	Wood	1	Cemented	0	present	0	Private / modern	0	Cemented	0	Tap sources	0	not available	1	Never	0	Negative	0	N/A	N/A	N/A	0	N/A	N/A	0	N/A	N/A	0	N/A	N/A
320-GBN	62	3_>14	2	F	0	Urban	0	No education	0	Trader	2	Wood	1	Cemented	0	present	0	Private / modern	0	Cemented	0	Tap sources	0	not available	1	Never	0	Negative	0	N/A	N/A	N/A	0	N/A	N/A	0	N/A	N/A	0	N/A	N/A
252-JNM	2	1_[1-5]	0	M	1	Urban	0	No education	0	N/A	N/A	Cement	0	Cemented	0	present	0	Communal latrine	1	Cemented	0	Tap sources	0	not available	1	Never	0	Negative	0	N/A	N/A	N/A	0	N/A	N/A	0	N/A	N/A	0	N/A	N/A
421-PEI	2	1_[1-5]	0	M	1	Urban	0	No education	0	N/A	N/A	Cement	0	Cemented	0	present	0	Communal latrine	1	Cemented	0	Tap sources	0	not available	1	Never	0	Negative	0	N/A	N/A	N/A	0	N/A	N/A	0	N/A	N/A	0	N/A	N/A
328-ClE	3	1_[1-5]	0	F	0	Urban	0	No education	0	N/A	N/A	Cement	0	Cemented	0	present	0	Communal latrine	1	Cemented	0	Tap sources	0	not available	1	Never	0	Negative	0	N/A	N/A	N/A	0	N/A	N/A	0	N/A	N/A	0	N/A	N/A
418-CEI	3	1_[1-5]	0	F	0	Urban	0	Primary	1	Student	0	Cement	0	Cemented	0	present	0	Communal latrine	1	Cemented	0	Tap sources	0	not available	1	Never	0	Negative	0	N/A	N/A	N/A	0	N/A	N/A	0	N/A	N/A	0	N/A	N/A
420-GNM	3	1_[1-5]	0	F	0	Urban	0	Primary	1	Student	0	Cement	0	Cemented	0	present	0	Communal latrine	1	Cemented	0	Tap sources	0	not available	1	Never	0	Negative	0	N/A	N/A	N/A	0	N/A	N/A	0	N/A	N/A	0	N/A	N/A
301-MMM	5	1_[1-5]	0	M	1	Urban	0	Primary	1	Student	0	Cement	0	Cemented	0	present	0	Communal latrine	1	Cemented	0	Tap sources	0	not available	1	Never	0	Negative	0	N/A	N/A	N/A	0	N/A	N/A	0	N/A	N/A	0	N/A	N/A
417-JMM	4	1_[1-5]	0	M	1	Urban	0	Primary	1	Student	0	Cement	0	Cemented	0	present	0	Communal latrine	1	Cemented	0	Tap sources	0	not available	1	Never	0	Negative	0	N/A	N/A	N/A	0	N/A	N/A	0	N/A	N/A	0	N/A	N/A
414-Jmm	9	2_[6-14]	1	M	1	Urban	0	Primary	1	Student	0	Cement	0	Cemented	0	present	0	Communal latrine	1	Cemented	0	Tap sources	0	not available	1	Never	0	Negative	0	N/A	N/A	N/A	0	N/A	N/A	0	N/A	N/A	0	N/A	N/A
352-EMM	36	3_>14	2	F	0	Urban	0	Secondary	2	Unemployed	2	Cement	0	Cemented	0	present	0	Communal latrine	1	Cemented	0	Tap sources	0	not available	1	Never	0	Negative	0	N/A	N/A	N/A	0	N/A	N/A	0	N/A	N/A	0	N/A	N/A
329-MPA	24	3_>14	2	F	0	Urban	0	Secondary	2	Unemployed	2	Wood	1	Cemented	0	present	0	Communal latrine	1	Cemented	0	Tap sources	0	not available	1	Never	0	Negative	0	N/A	N/A	N/A	0	N/A	N/A	0	N/A	N/A	0	N/A	N/A
274-MAN	32	3_>14	2	F	0	Urban	0	Secondary	2	Trader	2	Cement	0	Cemented	0	present	0	Traditional latrine / Hole	2	Cemented	0	Tap sources	0	not available	1	Never	0	Negative	0	N/A	N/A	N/A	0	N/A	N/A	0	N/A	N/A	0	N/A	N/A
058-JNS	52	3_>14	2	M	1	Rural	2	Primary	1	Fisherman	1	Wood	1	Cemented	0	present	0	Private / modern	0	Cemented	0	River	2	available	0	Never	0	Negative	0	N/A	N/A	N/A	0	N/A	N/A	0	N/A	N/A	0	N/A	N/A
294-BeM	4	1_[1-5]	0	F	0	Urban	0	No education	0	N/A	N/A	Cement	0	Cemented	0	present	0	Private / modern	0	Cemented	0	Tap sources	0	available	0	Never	0	Negative	0	N/A	N/A	N/A	0	N/A	N/A	0	N/A	N/A	0	N/A	N/A
243-NmA	10	2_[6-14]	1	F	0	Urban	0	Primary	1	Student	0	Cement	0	Cemented	0	present	0	Private / modern	0	Cemented	0	Tap sources	0	available	0	Never	0	Negative	0	N/A	N/A	N/A	0	N/A	N/A	0	N/A	N/A	0	N/A	N/A
275-EmM	11	2_[6-14]	1	M	1	Urban	0	Primary	1	Student	0	Cement	0	Cemented	0	present	0	Private / modern	0	Cemented	0	Tap sources	0	available	0	Never	0	Negative	0	N/A	N/A	N/A	0	N/A	N/A	0	N/A	N/A	0	N/A	N/A
244-MiA	17	3_>14	2	F	0	Urban	0	Secondary	2	Student	0	Cement	0	Cemented	0	present	0	Private / modern	0	Cemented	0	Tap sources	0	available	0	Never	0	Negative	0	N/A	N/A	N/A	0	N/A	N/A	0	N/A	N/A	0	N/A	N/A
086-CMB	72	3_>14	2	M	1	Rural	2	No education	0	Unemployed	2	Mixed	2	Non cemented	1	present	0	Communal latrine	1	Non cemented	1	River	0	not available	1	Sometimes	1	Negative	0	N/A	N/A	N/A	0	N/A	N/A	0	N/A	N/A	0	N/A	N/A
044-MNO	55	3_>14	2	M	1	Rural	2	Secondary	2	Civil servant	2	Wood	1	Non cemented	1	present	0	Traditional latrine / Hole	2	Non cemented	1	River	2	not available	1	Sometimes	1	Negative	0	N/A	N/A	N/A	0	N/A	N/A	0	N/A	N/A	0	N/A	N/A
045-DAE	38	3_>14	2	M	1	Rural	2	Secondary	2	Civil servant	2	Wood	1	Non cemented	1	present	0	Traditional latrine / Hole	2	Non cemented	1	River	2	not available	1	Sometimes	1	Negative	0	N/A	N/A	N/A	0	N/A	N/A	0	N/A	N/A	0	N/A	N/A
039-FBM	53	3_>14	2	F	0	Rural	2	No education	0	Farmer	1	Wood	1	Non cemented	1	present	0	Traditional latrine / Hole	2	Non cemented	1	River	2	not available	1	Sometimes	1	Negative	0	N/A	N/A	N/A	0	N/A	N/A	0	N/A	N/A	0	N/A	N/A
091-IMD	4	1_[1-5]	0	M	1	Rural	2	Primary	1	Student	0	Wood	1	Non cemented	1	present	0	Traditional latrine / Hole	2	Non cemented	1	River	2	not available	1	Sometimes	1	Negative	0	N/A	N/A	N/A	0	N/A	N/A	0	N/A	N/A	0	N/A	N/A
081-MnM	35	3_>14	2	F	0	Rural	2	No education	0	Trader	2	Wood	1	Non cemented	1	present	0	Traditional latrine / Hole	2	Non cemented	1	River	2	not available	1	Sometimes	1	Negative	0	N/A	N/A	N/A	0	N/A	N/A	0	N/A	N/A	0	N/A	N/A
080-ANM	6	2_[6-14]	1	M	1	Rural	2	No education	0	N/A	N/A	Wood	1	Cemented	0	present	0	Traditional latrine / Hole	2	Non cemented	1	River	2	not available	1	Sometimes	1	Negative	0	N/A	N/A	N/A	0	N/A	N/A	0	N/A	N/A	0	N/A	N/A
087-CtM	2	1_[1-5]	0	F	0	Rural	2	No education	0	N/A	N/A	Wood	1	Cemented	0	present	0	Private / modern	0	Cemented	0	River	2	not available	1	Sometimes	1	Negative	0	N/A	N/A	N/A	0	N/A	N/A	0	N/A	N/A	0	N/A	N/A
088-LMM	5	1_[1-5]	0	M	1	Rural	2	Primary	1	Student	0	Wood	1	Non cemented	1	present	0	Traditional latrine / Hole	2	Cemented	0	River	2	not available	1	Sometimes	1	Negative	0	N/A	N/A	N/A	0	N/A	N/A	0	N/A	N/A	0	N/A	N/A
048-EAO	55	3_>14	2	F	0	Rural	2	No education	0	Farmer	1	Wood	1	Cemented	0	present	0	Traditional latrine / Hole	2	Cemented	0	River	2	not available	1	Sometimes	1	Negative	0	N/A	N/A	N/A	0	N/A	N/A	0	N/A	N/A	0	N/A	N/A
019-ABI	69	3_>14	2	M	1	Rural	2	Primary	1	Fisherman	1	Wood	1	Cemented	0	present	0	Traditional latrine / Hole	2	Cemented	0	River	2	not available	1	Sometimes	1	Negative	0	N/A	N/A	N/A	0	N/A	N/A	0	N/A	N/A	0	N/A	N/A
150-RBB	28	3_>14	2	F	0	Peri - urban	1	Secondary	2	Farmer	1	Wood	1	Non cemented	1	present	0	Traditional latrine / Hole	2	Non cemented	1	Well	1	not available	1	Sometimes	1	Negative	0	N/A	N/A	N/A	0	N/A	N/A	0	N/A	N/A	0	N/A	N/A
212-SOM	70	3_>14	2	F	0	Peri - urban	1	No education	0	Farmer	1	Wood	1	Cemented	0	present	0	Traditional latrine / Hole	2	Non cemented	1	Well	1	not available	1	Sometimes	1	Negative	0	N/A	N/A	N/A	0	N/A	N/A	0	N/A	N/A	0	N/A	N/A
072-EMM	12	2_[6-14]	1	F	0	Peri - urban	1	Primary	1	Student	0	Wood	1	Cemented	0	present	0	Traditional latrine / Hole	2	Non cemented	1	Well	1	not available	1	Sometimes	1	Negative	0	N/A	N/A	N/A	0	N/A	N/A	0	N/A	N/A	0	N/A	N/A
061-GAN	58	3_>14	2	F	0	Rural	2	Secondary	2	Trader	2	Wood	1	Cemented	0	present	0	Traditional latrine / Hole	2	Non cemented	1	Well	1	not available	1	Sometimes	1	Negative	0	N/A	N/A	N/A	0	N/A	N/A	0	N/A	N/A	0	N/A	N/A
242-PME	54	3_>14	2	M	1	Urban	0	Secondary	2	Civil servant	2	Cement	0	Cemented	0	present	0	Private / modern	0	Cemented	0	Well	1	not available	1	Sometimes	1	Negative	0	N/A	N/A	N/A	0	N/A	N/A	0	N/A	N/A	0	N/A	N/A
187-VsA	3	1_[1-5]	0	F	0	Peri - urban	1	Primary	1	Student	0	Cement	0	Cemented	0	present	0	Private / modern	0	Cemented	0	Well	1	not available	1	Sometimes	1	Negative	0	N/A	N/A	N/A	0	N/A	N/A	0	N/A	N/A	0	N/A	N/A
028-TEB	30	3_>14	2	M	1	Rural	2	Secondary	2	Civil servant	2	Wood	1	Cemented	0	present	0	Private / modern	0	Cemented	0	Well	1	not available	1	Sometimes	1	Negative	0	N/A	N/A	N/A	0	N/A	N/A	0	N/A	N/A	0	N/A	N/A
027-VEM	69	3_>14	2	M	1	Rural	2	No education	0	Fisherman	1	Wood	1	Cemented	0	present	0	Private / modern	0	Cemented	0	Well	1	not available	1	Sometimes	1	Negative	0	N/A	N/A	N/A	0	N/A	N/A	0	N/A	N/A	0	N/A	N/A
002-CNN	1	1_[1-5]	0	F	0	Rural	2	No education	0	N/A	N/A	Wood	1	Cemented	0	present	0	Private / modern	0	Cemented	0	Well	1	not available	1	Sometimes	1	Negative	0	N/A	N/A	N/A	0	N/A	N/A	0	N/A	N/A	0	N/A	N/A
032-MMM	59	3_>14	2	F	0	Rural	2	No education	0	Trader	2	Wood	1	Cemented	0	present	0	Private / modern	0	Cemented	0	Well	1	not available	1	Sometimes	1	Negative	0	N/A	N/A	N/A	0	N/A	N/A	0	N/A	N/A	0	N/A	N/A
042-MEE	52	3_>14	2	F	0	Rural	2	No education	0	Farmer	1	Mixed	2	Cemented	0	present	0	Private / modern	0	Cemented	0	Well	1	not available	1	Sometimes	1	Negative	0	N/A	N/A	N/A	0	N/A	N/A	0	N/A	N/A	0	N/A	N/A
009-RsB	39	3_>14	2	F	0	Rural	2	Secondary	2	Farmer	1	Mixed	2	Cemented	0	present	0	Private / modern	0	Cemented	0	Well	1	not available	1	Sometimes	1	Negative	0	N/A	N/A	N/A	0	N/A	N/A	0	N/A	N/A	0	N/A	N/A
063-MNM	61	3_>14	2	F	0	Rural	2	No education	0	Farmer	1	Wood	1	Cemented	0	present	0	Communal latrine	1	Cemented	0	Well	1	not available	1	Sometimes	1	Negative	0	N/A	N/A	N/A	0	N/A	N/A	0	N/A	N/A	0	N/A	N/A
179-VMN	3	1_[1-5]	0	M	1	Peri - urban	1	No education	0	N/A	N/A	Wood	1	Cemented	0	present	0	Communal latrine	1	Cemented	0	Well	1	not available	1	Sometimes	1	Negative	0	N/A	N/A	N/A	0	N/A	N/A	0	N/A	N/A	0	N/A	N/A
025-JMM	58	3_>14	2	F	0	Rural	2	No education	0	Unemployed	2	Wood	1	Cemented	0	present	0	Communal latrine	1	Cemented	0	Well	1	not available	1	Sometimes	1	Negative	0	N/A	N/A	N/A	0	N/A	N/A	0	N/A	N/A	0	N/A	N/A
232-MSN	1	1_[1-5]	0	F	0	Urban	0	No education	0	N/A	N/A	Wood	1	Non cemented	1	present	0	Traditional latrine / Hole	2	Cemented	0	Well	1	not available	1	Sometimes	1	Negative	0	N/A	N/A	N/A	0	N/A	N/A	0	N/A	N/A	0	N/A	N/A
133-SCM	52	3_>14	2	M	1	Peri - urban	1	University	2	Civil servant	2	Cement	0	Cemented	0	present	0	Traditional latrine / Hole	2	Cemented	0	Well	1	not available	1	Sometimes	1	Negative	0	N/A	N/A	N/A	0	N/A	N/A	0	N/A	N/A	0	N/A	N/A
228-PNN	66	3_>14	2	M	1	Peri - urban	1	No education	0	Farmer	1	Wood	1	Cemented	0	present	0	Traditional latrine / Hole	2	Cemented	0	Well	1	not available	1	Sometimes	1	Negative	0	N/A	N/A	N/A	0	N/A	N/A	0	N/A	N/A	0	N/A	N/A
127-JmN	6	2_[6-14]	1	M	1	Peri - urban	1	Primary	1	Student	0	Wood	1	Cemented	0	present	0	Traditional latrine / Hole	2	Cemented	0	Well	1	not available	1	Sometimes	1	Negative	0	N/A	N/A	N/A	0	N/A	N/A	0	N/A	N/A	0	N/A	N/A
015-GMY	27	3_>14	2	F	0	Rural	2	Primary	1	Unemployed	2	Wood	1	Cemented	0	present	0	Traditional latrine / Hole	2	Cemented	0	Well	1	not available	1	Sometimes	1	Negative	0	N/A	N/A	N/A	0	N/A	N/A	0	N/A	N/A	0	N/A	N/A
367-JRI	46	3_>14	2	F	0	Urban	0	Primary	1	Trader	2	Wood	1	Cemented	0	present	0	Private / modern	0	Non cemented	1	Tap sources	0	not available	1	Sometimes	1	Negative	0	N/A	N/A	N/A	0	N/A	N/A	0	N/A	N/A	0	N/A	N/A
208-COM	10	2_[6-14]	1	F	0	Peri - urban	1	Primary	1	Student	0	Wood	1	Cemented	0	present	0	Traditional latrine / Hole	2	Non cemented	1	Tap sources	0	not available	1	Sometimes	1	Negative	0	N/A	N/A	N/A	0	N/A	N/A	0	N/A	N/A	0	N/A	N/A
097-FEN	4	1_[1-5]	0	M	1	Peri - urban	1	Primary	1	Student	0	Wood	1	Cemented	0	present	0	Traditional latrine / Hole	2	Non cemented	1	Tap sources	0	not available	1	Sometimes	1	Negative	0	N/A	N/A	N/A	0	N/A	N/A	0	N/A	N/A	0	N/A	N/A
285-DSA	2	1_[1-5]	0	M	1	Urban	0	No education	0	N/A	N/A	Wood	1	Non cemented	1	present	0	Private / modern	0	Cemented	0	Tap sources	0	not available	1	Sometimes	1	Negative	0	N/A	N/A	N/A	0	N/A	N/A	0	N/A	N/A	0	N/A	N/A
282-EEI	8	2_[6-14]	1	M	1	Urban	0	Primary	1	Student	0	Wood	1	Non cemented	1	present	0	Private / modern	0	Cemented	0	Tap sources	0	not available	1	Sometimes	1	Negative	0	N/A	N/A	N/A	0	N/A	N/A	0	N/A	N/A	0	N/A	N/A
283-PSN	7	2_[6-14]	1	M	1	Urban	0	Primary	1	Student	0	Wood	1	Non cemented	1	present	0	Private / modern	0	Cemented	0	Tap sources	0	not available	1	Sometimes	1	Negative	0	N/A	N/A	N/A	0	N/A	N/A	0	N/A	N/A	0	N/A	N/A
189-BMN	63	3_>14	2	M	1	Peri - urban	1	NA	NA	Farmer	1	Cement	0	Cemented	0	present	0	Private / modern	0	Cemented	0	Tap sources	0	not available	1	Sometimes	1	Negative	0	N/A	N/A	N/A	0	N/A	N/A	0	N/A	N/A	0	N/A	N/A
237-MAO	70	3_>14	2	F	0	Peri - urban	1	Primary	1	Farmer	1	Cement	0	Cemented	0	present	0	Private / modern	0	Cemented	0	Tap sources	0	not available	1	Sometimes	1	Negative	0	N/A	N/A	N/A	0	N/A	N/A	0	N/A	N/A	0	N/A	N/A
365-BBY	41	3_>14	2	F	0	Urban	0	Secondary	2	Farmer	1	Cement	0	Cemented	0	present	0	Private / modern	0	Cemented	0	Tap sources	0	not available	1	Sometimes	1	Negative	0	N/A	N/A	N/A	0	N/A	N/A	0	N/A	N/A	0	N/A	N/A
211-TSE	2	1_[1-5]	0	F	0	Peri - urban	1	No education	0	N/A	N/A	Cement	0	Cemented	0	present	0	Private / modern	0	Cemented	0	Tap sources	0	not available	1	Sometimes	1	Negative	0	N/A	N/A	N/A	0	N/A	N/A	0	N/A	N/A	0	N/A	N/A
348-MS,	5	1_[1-5]	0	F	0	Urban	0	No education	0	N/A	N/A	Cement	0	Cemented	0	present	0	Private / modern	0	Cemented	0	Tap sources	0	not available	1	Sometimes	1	Negative	0	N/A	N/A	N/A	0	N/A	N/A	0	N/A	N/A	0	N/A	N/A
324-MrR	12	2_[6-14]	1	F	0	Urban	0	Primary	1	Student	0	Cement	0	Cemented	0	present	0	Private / modern	0	Cemented	0	Tap sources	0	not available	1	Sometimes	1	Negative	0	N/A	N/A	N/A	0	N/A	N/A	0	N/A	N/A	0	N/A	N/A
364-GnR	7	2_[6-14]	1	F	0	Urban	0	Primary	1	Student	0	Cement	0	Cemented	0	present	0	Private / modern	0	Cemented	0	Tap sources	0	not available	1	Sometimes	1	Negative	0	N/A	N/A	N/A	0	N/A	N/A	0	N/A	N/A	0	N/A	N/A
262-DPM	4	1_[1-5]	0	M	1	Urban	0	Primary	1	Student	0	Cement	0	Cemented	0	present	0	Private / modern	0	Cemented	0	Tap sources	0	not available	1	Sometimes	1	Negative	0	N/A	N/A	N/A	0	N/A	N/A	0	N/A	N/A	0	N/A	N/A
346-IST	5	1_[1-5]	0	M	1	Urban	0	Primary	1	Student	0	Cement	0	Cemented	0	present	0	Private / modern	0	Cemented	0	Tap sources	0	not available	1	Sometimes	1	Negative	0	N/A	N/A	N/A	0	N/A	N/A	0	N/A	N/A	0	N/A	N/A
386-ABY	4	1_[1-5]	0	M	1	Urban	0	Primary	1	Student	0	Cement	0	Cemented	0	present	0	Private / modern	0	Cemented	0	Tap sources	0	not available	1	Sometimes	1	Negative	0	N/A	N/A	N/A	0	N/A	N/A	0	N/A	N/A	0	N/A	N/A
222-EMO	13	2_[6-14]	1	M	1	Urban	0	Primary	1	Student	0	Cement	0	Cemented	0	present	0	Private / modern	0	Cemented	0	Tap sources	0	not available	1	Sometimes	1	Negative	0	N/A	N/A	N/A	0	N/A	N/A	0	N/A	N/A	0	N/A	N/A
306-SRA	10	2_[6-14]	1	M	1	Urban	0	Primary	1	Student	0	Cement	0	Cemented	0	present	0	Private / modern	0	Cemented	0	Tap sources	0	not available	1	Sometimes	1	Negative	0	N/A	N/A	N/A	0	N/A	N/A	0	N/A	N/A	0	N/A	N/A
374-VMI	6	2_[6-14]	1	M	1	Urban	0	Primary	1	Student	0	Cement	0	Cemented	0	present	0	Private / modern	0	Cemented	0	Tap sources	0	not available	1	Sometimes	1	Negative	0	N/A	N/A	N/A	0	N/A	N/A	0	N/A	N/A	0	N/A	N/A
245-JmN	16	3_>14	2	M	1	Urban	0	Secondary	2	Student	0	Cement	0	Cemented	0	present	0	Private / modern	0	Cemented	0	Tap sources	0	not available	1	Sometimes	1	Negative	0	N/A	N/A	N/A	0	N/A	N/A	0	N/A	N/A	0	N/A	N/A
249-JYR	56	3_>14	2	F	0	Urban	0	No education	0	Trader	2	Cement	0	Cemented	0	present	0	Private / modern	0	Cemented	0	Tap sources	0	not available	1	Sometimes	1	Negative	0	N/A	N/A	N/A	0	N/A	N/A	0	N/A	N/A	0	N/A	N/A
197 - LEO	53	3_>14	2	M	1	Peri - urban	1	Primary	1	Trader	2	Cement	0	Cemented	0	present	0	Private / modern	0	Cemented	0	Tap sources	0	not available	1	Sometimes	1	Negative	0	N/A	N/A	N/A	0	N/A	N/A	0	N/A	N/A	0	N/A	N/A
359-MEE	86	3_>14	2	F	0	Urban	0	Secondary	2	Unemployed	2	Cement	0	Cemented	0	present	0	Private / modern	0	Cemented	0	Tap sources	0	not available	1	Sometimes	1	Negative	0	N/A	N/A	N/A	0	N/A	N/A	0	N/A	N/A	0	N/A	N/A
031-TMK	43	3_>14	2	M	1	Rural	2	Secondary	2	Civil servant	2	Wood	1	Cemented	0	present	0	Private / modern	0	Cemented	0	Tap sources	0	not available	1	Sometimes	1	Negative	0	N/A	N/A	N/A	0	N/A	N/A	0	N/A	N/A	0	N/A	N/A
337-MaÑ	56	3_>14	2	F	0	Urban	0	Secondary	2	Civil servant	2	Wood	1	Cemented	0	present	0	Private / modern	0	Cemented	0	Tap sources	0	not available	1	Sometimes	1	Negative	0	N/A	N/A	N/A	0	N/A	N/A	0	N/A	N/A	0	N/A	N/A
362-RMI	73	3_>14	2	F	0	Urban	0	No education	0	Farmer	1	Wood	1	Cemented	0	present	0	Private / modern	0	Cemented	0	Tap sources	0	not available	1	Sometimes	1	Negative	0	N/A	N/A	N/A	0	N/A	N/A	0	N/A	N/A	0	N/A	N/A
200-JMM	3	1_[1-5]	0	M	1	Urban	0	No education	0	N/A	N/A	Wood	1	Cemented	0	present	0	Private / modern	0	Cemented	0	Tap sources	0	not available	1	Sometimes	1	Negative	0	N/A	N/A	N/A	0	N/A	N/A	0	N/A	N/A	0	N/A	N/A
181-AsN	6	2_[6-14]	1	M	1	Peri - urban	1	Primary	1	Student	0	Wood	1	Cemented	0	present	0	Private / modern	0	Cemented	0	Tap sources	0	not available	1	Sometimes	1	Negative	0	N/A	N/A	N/A	0	N/A	N/A	0	N/A	N/A	0	N/A	N/A
273-MCN	11	2_[6-14]	1	F	0	Urban	0	Primary	1	Student	0	Wood	1	Cemented	0	present	0	Private / modern	0	Cemented	0	Tap sources	0	not available	1	Sometimes	1	Negative	0	N/A	N/A	N/A	0	N/A	N/A	0	N/A	N/A	0	N/A	N/A
338-GBN	11	2_[6-14]	1	F	0	Urban	0	Primary	1	Student	0	Wood	1	Cemented	0	present	0	Private / modern	0	Cemented	0	Tap sources	0	not available	1	Sometimes	1	Negative	0	N/A	N/A	N/A	0	N/A	N/A	0	N/A	N/A	0	N/A	N/A
291-JKM	9	2_[6-14]	1	M	1	Urban	0	Primary	1	Student	0	Wood	1	Cemented	0	present	0	Private / modern	0	Cemented	0	Tap sources	0	not available	1	Sometimes	1	Negative	0	N/A	N/A	N/A	0	N/A	N/A	0	N/A	N/A	0	N/A	N/A
269-HNE	21	3_>14	2	F	0	Urban	0	Secondary	2	Student	0	Wood	1	Cemented	0	present	0	Private / modern	0	Cemented	0	Tap sources	0	not available	1	Sometimes	1	Negative	0	N/A	N/A	N/A	0	N/A	N/A	0	N/A	N/A	0	N/A	N/A
286-RRI	47	3_>14	2	F	0	Urban	0	Secondary	2	Trader	2	Wood	1	Cemented	0	present	0	Private / modern	0	Cemented	0	Tap sources	0	not available	1	Sometimes	1	Negative	0	N/A	N/A	N/A	0	N/A	N/A	0	N/A	N/A	0	N/A	N/A
304-RRI	50	3_>14	2	M	1	Urban	0	No education	0	Trader	2	Mixed	2	Cemented	0	present	0	Private / modern	0	Cemented	0	Tap sources	0	not available	1	Sometimes	1	Negative	0	N/A	N/A	N/A	0	N/A	N/A	0	N/A	N/A	0	N/A	N/A
199-ATB	12	2_[6-14]	1	M	1	Urban	0	Primary	1	Student	0	Cement	0	Cemented	0	present	0	Communal latrine	1	Cemented	0	Tap sources	0	not available	1	Sometimes	1	Negative	0	N/A	N/A	N/A	0	N/A	N/A	0	N/A	N/A	0	N/A	N/A
370-MmB	35	3_>14	2	F	0	Urban	0	Secondary	2	Civil servant	2	Wood	1	Cemented	0	present	0	Communal latrine	1	Cemented	0	Tap sources	0	not available	1	Sometimes	1	Negative	0	N/A	N/A	N/A	0	N/A	N/A	0	N/A	N/A	0	N/A	N/A
331-JOO	10	2_[6-14]	1	M	1	Urban	0	Primary	1	Student	0	Wood	1	Cemented	0	present	0	Communal latrine	1	Cemented	0	Tap sources	0	not available	1	Sometimes	1	Negative	0	N/A	N/A	N/A	0	N/A	N/A	0	N/A	N/A	0	N/A	N/A
347-AT,	37	3_>14	2	F	0	Urban	0	No education	0	Trader	2	Wood	1	Cemented	0	present	0	Communal latrine	1	Cemented	0	Tap sources	0	not available	1	Sometimes	1	Negative	0	N/A	N/A	N/A	0	N/A	N/A	0	N/A	N/A	0	N/A	N/A
406-MlM	31	3_>14	2	F	0	Urban	0	University	2	Unemployed	2	Wood	1	Cemented	0	present	0	Communal latrine	1	Cemented	0	Tap sources	0	not available	1	Sometimes	1	Negative	0	N/A	N/A	N/A	0	N/A	N/A	0	N/A	N/A	0	N/A	N/A
190-McO	38	3_>14	2	F	0	Peri - urban	1	No education	0	Farmer	1	Wood	1	Cemented	0	present	0	Traditional latrine / Hole	2	Cemented	0	Tap sources	0	not available	1	Sometimes	1	Negative	0	N/A	N/A	N/A	0	N/A	N/A	0	N/A	N/A	0	N/A	N/A
054-TOW	3	1_[1-5]	0	M	1	Rural	2	No education	0	N/A	N/A	Wood	1	Non cemented	1	present	0	Traditional latrine / Hole	2	Non cemented	1	River	2	not available	1	Always	2	Negative	0	N/A	N/A	N/A	0	N/A	N/A	0	N/A	N/A	0	N/A	N/A
154-SAN	32	3_>14	2	F	0	Peri - urban	1	No education	0	Farmer	1	Wood	1	Cemented	0	present	0	Traditional latrine / Hole	2	Cemented	0	River	2	not available	1	Always	2	Negative	0	N/A	N/A	N/A	0	N/A	N/A	0	N/A	N/A	0	N/A	N/A
123-HbB	1	1_[1-5]	0	M	1	Peri - urban	1	Primary	1	Student	0	Wood	1	Cemented	0	present	0	Traditional latrine / Hole	2	Cemented	0	River	2	not available	1	Always	2	Negative	0	N/A	N/A	N/A	0	N/A	N/A	0	N/A	N/A	0	N/A	N/A
288-SMM	51	3_>14	2	F	0	Urban	0	Primary	1	Farmer	1	Cement	0	Cemented	0	present	0	Private / modern	0	Cemented	0	Well	1	not available	1	Always	2	Negative	0	N/A	N/A	N/A	0	N/A	N/A	0	N/A	N/A	0	N/A	N/A
290-JOR	4	1_[1-5]	0	M	1	Urban	0	Primary	1	Student	0	Cement	0	Cemented	0	present	0	Private / modern	0	Cemented	0	Well	1	not available	1	Always	2	Negative	0	N/A	N/A	N/A	0	N/A	N/A	0	N/A	N/A	0	N/A	N/A
004-LqIM	30	3_>14	2	M	1	Rural	2	Secondary	2	Student	0	Mixed	2	Cemented	0	present	0	Private / modern	0	Cemented	0	Well	1	not available	1	Always	2	Negative	0	N/A	N/A	N/A	0	N/A	N/A	0	N/A	N/A	0	N/A	N/A
026-SEM	1	1_[1-5]	0	F	0	Rural	2	No education	0	N/A	N/A	Wood	1	Cemented	0	present	0	Traditional latrine / Hole	2	Cemented	0	Well	1	not available	1	Always	2	Negative	0	N/A	N/A	N/A	0	N/A	N/A	0	N/A	N/A	0	N/A	N/A
069-FOW	5	1_[1-5]	0	M	1	Rural	2	Primary	1	Student	0	Cement	0	Cemented	0	present	0	Traditional latrine / Hole	2	Non cemented	1	Tap sources	0	not available	1	Always	2	Negative	0	N/A	N/A	N/A	0	N/A	N/A	0	N/A	N/A	0	N/A	N/A
210-MsT	29	3_>14	2	F	0	Peri - urban	1	No education	0	Farmer	1	Cement	0	Cemented	0	present	0	Private / modern	0	Cemented	0	Tap sources	0	not available	1	Always	2	Negative	0	N/A	N/A	N/A	0	N/A	N/A	0	N/A	N/A	0	N/A	N/A
363-RRA	10	2_[6-14]	1	F	0	Urban	0	Primary	1	Student	0	Cement	0	Cemented	0	present	0	Private / modern	0	Cemented	0	Tap sources	0	not available	1	Always	2	Negative	0	N/A	N/A	N/A	0	N/A	N/A	0	N/A	N/A	0	N/A	N/A
257-PbB	3	1_[1-5]	0	M	1	Urban	0	Primary	1	Student	0	Cement	0	Cemented	0	present	0	Private / modern	0	Cemented	0	Tap sources	0	not available	1	Always	2	Negative	0	N/A	N/A	N/A	0	N/A	N/A	0	N/A	N/A	0	N/A	N/A
313-JlR	39	3_>14	2	M	1	Urban	0	Secondary	2	Civil servant	2	Wood	1	Cemented	0	present	0	Private / modern	0	Cemented	0	Tap sources	0	not available	1	Always	2	Negative	0	N/A	N/A	N/A	0	N/A	N/A	0	N/A	N/A	0	N/A	N/A
219-SgN	12	2_[6-14]	1	M	1	Urban	0	Primary	1	Student	0	Wood	1	Cemented	0	present	0	Private / modern	0	Cemented	0	Tap sources	0	not available	1	Always	2	Negative	0	N/A	N/A	N/A	0	N/A	N/A	0	N/A	N/A	0	N/A	N/A
355-DVE	10	2_[6-14]	1	M	1	Urban	0	Primary	1	Student	0	Wood	1	Cemented	0	present	0	Private / modern	0	Cemented	0	Tap sources	0	not available	1	Always	2	Negative	0	N/A	N/A	N/A	0	N/A	N/A	0	N/A	N/A	0	N/A	N/A
255-RBM	13	2_[6-14]	1	M	1	Urban	0	Primary	1	Student	0	Cement	0	Cemented	0	present	0	Communal latrine	1	Cemented	0	Tap sources	0	not available	1	Always	2	Negative	0	N/A	N/A	N/A	0	N/A	N/A	0	N/A	N/A	0	N/A	N/A
182-BNM	82	3_>14	2	M	1	Peri - urban	1	No education	0	Farmer	1	Mixed	2	Cemented	0	present	0	Communal latrine	1	Cemented	0	Tap sources	0	not available	1	Sometimes	1	Positive	1	co-Infection	Two species	Asc/Trich	1	24	light	1	24	light	0	N/A	N/A
318-JOM	5	1_[1-5]	0	M	1	Urban	0	Primary	1	Student	0	Cement	0	Cemented	0	present	0	Communal latrine	1	Cemented	0	Tap sources	0	not available	1	Sometimes	1	Positive	1	co-Infection	Two species	Asc/Trich	1	48	light	1	24	light	0	N/A	N/A
330-JBN	19	3_>14	2	M	1	Urban	0	Secondary	2	Student	0	Wood	1	Cemented	0	present	0	Communal latrine	1	Cemented	0	Tap sources	0	not available	1	Always	2	Positive	1	co-Infection	Two species	Asc/Trich	1	48	light	1	24	light	0	N/A	N/A
196-JMN	53	3_>14	2	M	1	Peri - urban	1	Secondary	2	Civil servant	2	Cement	0	Cemented	0	present	0	Traditional latrine / Hole	2	Cemented	0	Tap sources	0	not available	1	Sometimes	1	Positive	1	co-Infection	Two species	Asc/Trich	1	168	light	1	24	light	0	N/A	N/A
410-SNM	6	2_[6-14]	1	M	1	Urban	0	Primary	1	Student	0	Cement	0	Cemented	0	present	0	Private / modern	0	Cemented	0	Tap sources	0	not available	1	Sometimes	1	Positive	1	co-Infection	Two species	Asc/Trich	1	3072	light	1	24	light	0	N/A	N/A
303-ANN	8	2_[6-14]	1	M	1	Urban	0	Primary	1	Student	0	Cement	0	Cemented	0	present	0	Private / modern	0	Cemented	0	Tap sources	0	not available	1	Never	0	Positive	1	mono-Infection	One species	Trichuris	0	N/A	N/A	1	24	light	0	N/A	N/A
168-MBE	72	3_>14	2	F	0	Peri - urban	1	Primary	1	Farmer	1	Mixed	2	Cemented	0	present	0	Communal latrine	1	Cemented	0	River	2	not available	1	Sometimes	1	Positive	1	mono-Infection	One species	Trichuris	0	N/A	N/A	1	24	light	0	N/A	N/A
103-RMM	86	3_>14	2	F	0	Peri - urban	1	No education	0	N/A	N/A	Wood	1	Cemented	0	present	0	Traditional latrine / Hole	2	Non cemented	1	Tap sources	0	not available	1	Always	2	Positive	1	co-Infection	Two species	Asc/Trich	1	48	light	1	48	light	0	N/A	N/A
341-FNN	21	3_>14	2	M	1	Urban	0	Secondary	2	Student	0	Cement	0	Non cemented	1	present	0	Traditional latrine / Hole	2	Non cemented	1	Tap sources	0	not available	1	Always	2	Positive	1	co-Infection	Two species	Asc/Trich	1	72	light	1	48	light	0	N/A	N/A
160- AmÑ	14	2_[6-14]	1	F	0	Peri - urban	1	Primary	1	Student	0	Wood	1	Cemented	0	present	0	Private / modern	0	Cemented	0	Tap sources	0	not available	1	Never	0	Positive	1	co-Infection	Two species	Asc/Trich	1	336	light	1	48	light	0	N/A	N/A
183- JcA	5	1_[1-5]	0	M	1	Peri - urban	1	No education	0	N/A	N/A	Mixed	2	Cemented	0	present	0	Private / modern	0	Cemented	0	Tap sources	0	not available	1	Sometimes	1	Positive	1	co-Infection	Two species	Asc/Trich	1	336	light	1	48	light	0	N/A	N/A
311-FOO	10	2_[6-14]	1	M	1	Urban	0	Primary	1	Student	0	Cement	0	Cemented	0	present	0	Communal latrine	1	Cemented	0	Tap sources	0	not available	1	Sometimes	1	Positive	1	co-Infection	Two species	Asc/Trich	1	336	light	1	48	light	0	N/A	N/A
131-PNM	22	3_>14	2	M	1	Peri - urban	1	Secondary	2	Student	0	Cement	0	Cemented	0	present	0	Traditional latrine / Hole	2	Cemented	0	River	2	not available	1	Sometimes	1	Positive	1	co-Infection	Two species	Asc/Trich	1	888	light	1	48	light	0	N/A	N/A
309-APH	5	1_[1-5]	0	F	0	Urban	0	Primary	1	Student	0	Mixed	2	Cemented	0	present	0	Private / modern	0	Cemented	0	Tap sources	0	not available	1	Sometimes	1	Positive	1	co-Infection	Two species	Asc/Trich	1	1440	light	1	48	light	0	N/A	N/A
403-MSN	8	2_[6-14]	1	F	0	Urban	0	Primary	1	Student	0	Mixed	2	Cemented	0	present	0	Private / modern	0	Cemented	0	Tap sources	0	not available	1	Never	0	Positive	1	co-Infection	Two species	Asc/Trich	1	1680	light	1	48	light	0	N/A	N/A
214-JNN	2	1_[1-5]	0	F	0	Peri - urban	1	No education	0	N/A	N/A	Wood	1	Non cemented	1	present	0	Communal latrine	1	Cemented	0	Well	1	not available	1	Sometimes	1	Positive	1	co-Infection	Two species	Asc/Trich	1	1848	light	1	48	light	0	N/A	N/A
413-AOI	10	2_[6-14]	1	M	1	Urban	0	Primary	1	Student	0	Wood	1	Cemented	0	present	0	Private / modern	0	Cemented	0	Tap sources	0	not available	1	Sometimes	1	Positive	1	co-Infection	Two species	Asc/Trich	1	1920	light	1	48	light	0	N/A	N/A
178-CcA	3	1_[1-5]	0	F	0	Peri - urban	1	No education	0	N/A	N/A	Wood	1	Cemented	0	present	0	Communal latrine	1	Cemented	0	Well	1	not available	1	Sometimes	1	Positive	1	co-Infection	Two species	Asc/Trich	1	3240	light	1	48	light	0	N/A	N/A
198-SMR	9	2_[6-14]	1	M	1	Urban	0	Primary	1	Student	0	Cement	0	Cemented	0	present	0	Communal latrine	1	Cemented	0	Tap sources	0	not available	1	Never	0	Positive	1	mono-Infection	One species	Trichuris	0	N/A	N/A	1	48	light	0	N/A	N/A
271-PAN	67	3_>14	2	M	1	Urban	0	Secondary	2	Unemployed	2	Cement	0	Cemented	0	present	0	Communal latrine	1	Cemented	0	Tap sources	0	not available	1	Never	0	Positive	1	mono-Infection	One species	Trichuris	0	N/A	N/A	1	48	light	0	N/A	N/A
078-CEM	4	1_[1-5]	0	M	1	Rural	2	Primary	1	Student	0	Wood	1	Non cemented	1	present	0	Traditional latrine / Hole	2	Cemented	0	River	2	not available	1	Sometimes	1	Positive	1	mono-Infection	One species	Trichuris	0	N/A	N/A	1	48	light	0	N/A	N/A
128-LOE	7	2_[6-14]	1	M	1	Peri - urban	1	Primary	1	Student	0	Wood	1	Cemented	0	present	0	Traditional latrine / Hole	2	Cemented	0	Well	1	not available	1	Sometimes	1	Positive	1	mono-Infection	One species	Trichuris	0	N/A	N/A	1	48	light	0	N/A	N/A
279-CNK	78	3_>14	2	F	0	Urban	0	Primary	1	Farmer	1	Wood	1	Cemented	0	present	0	Private / modern	0	Cemented	0	Tap sources	0	not available	1	Sometimes	1	Positive	1	mono-Infection	One species	Trichuris	0	N/A	N/A	1	48	light	0	N/A	N/A
146-CMA	31	3_>14	2	F	0	Peri - urban	1	Primary	1	Trader	2	Cement	0	Cemented	0	present	0	Communal latrine	1	Cemented	0	Tap sources	0	not available	1	Never	0	Positive	1	co-Infection	Two species	Asc/Trich	1	48	light	1	72	light	0	N/A	N/A
371-RmB	5	1_[1-5]	0	F	0	Urban	0	Primary	1	Student	0	Wood	1	Cemented	0	present	0	Communal latrine	1	Cemented	0	Tap sources	0	not available	1	Sometimes	1	Positive	1	co-Infection	Two species	Asc/Trich	1	48	light	1	72	light	0	N/A	N/A
193-MNN	55	3_>14	2	F	0	Peri - urban	1	Primary	1	Farmer	1	Wood	1	Non cemented	1	present	0	Traditional latrine / Hole	2	Cemented	0	Well	1	not available	1	Sometimes	1	Positive	1	co-Infection	Two species	Asc/Trich	1	144	light	1	72	light	0	N/A	N/A
289-JDE	8	2_[6-14]	1	F	0	Urban	0	Primary	1	Student	0	Cement	0	Cemented	0	present	0	Private / modern	0	Cemented	0	Well	1	not available	1	Always	2	Positive	1	co-Infection	Two species	Asc/Trich	1	624	light	1	72	light	0	N/A	N/A
302-MEM	3	1_[1-5]	0	M	1	Urban	0	Primary	1	Student	0	Cement	0	Cemented	0	present	0	Communal latrine	1	Cemented	0	Tap sources	0	not available	1	Never	0	Positive	1	co-Infection	Two species	Asc/Trich	1	1872	light	1	72	light	0	N/A	N/A
239-CPN	10	2_[6-14]	1	M	1	Urban	0	Primary	1	Student	0	Cement	0	Cemented	0	present	0	Private / modern	0	Cemented	0	Tap sources	0	not available	1	Never	0	Positive	1	co-Infection	Two species	Asc/Trich	1	4272	light	1	72	light	0	N/A	N/A
125-VMO	1	1_[1-5]	0	F	0	Peri - urban	1	No education	0	N/A	N/A	Cement	0	Cemented	0	present	0	Traditional latrine / Hole	2	Cemented	0	River	2	not available	1	Never	0	Positive	1	mono-Infection	One species	Trichuris	0	N/A	N/A	1	72	light	0	N/A	N/A
158-DEA	33	3_>14	2	F	0	Peri - urban	1	Primary	1	Farmer	1	Wood	1	Cemented	0	present	0	Private / modern	0	Cemented	0	Tap sources	0	not available	1	Never	0	Positive	1	mono-Infection	One species	Trichuris	0	N/A	N/A	1	72	light	0	N/A	N/A
235-CBE	9	2_[6-14]	1	F	0	Peri - urban	1	Primary	1	Student	0	Wood	1	Non cemented	1	present	0	Traditional latrine / Hole	2	Non cemented	1	River	2	not available	1	Sometimes	1	Positive	1	mono-Infection	One species	Trichuris	0	N/A	N/A	1	72	light	0	N/A	N/A
339-EaM	8	2_[6-14]	1	F	0	Urban	0	Primary	1	Student	0	Mixed	2	Cemented	0	present	0	Private / modern	0	Cemented	0	Tap sources	0	not available	1	Sometimes	1	Positive	1	mono-Infection	One species	Trichuris	0	N/A	N/A	1	72	light	0	N/A	N/A
084-MCT	7	2_[6-14]	1	F	0	Rural	2	Primary	1	Student	0	Wood	1	Cemented	0	present	0	Traditional latrine / Hole	2	Cemented	0	River	2	not available	1	Always	2	Positive	1	mono-Infection	One species	Trichuris	0	N/A	N/A	1	72	light	0	N/A	N/A
098-LFN	6	2_[6-14]	1	F	0	Peri - urban	1	Primary	1	Student	0	Wood	1	Cemented	0	present	0	Private / modern	0	Cemented	0	Tap sources	0	not available	1	Sometimes	1	Positive	1	co-Infection	Two species	Asc/Trich	1	24	light	1	96	light	0	N/A	N/A
316-ApN	8	2_[6-14]	1	F	0	Urban	0	Primary	1	Student	0	Cement	0	Cemented	0	present	0	Communal latrine	1	Cemented	0	Tap sources	0	not available	1	Sometimes	1	Positive	1	co-Infection	Two species	Asc/Trich	1	24	light	1	96	light	0	N/A	N/A
126-PjO	7	2_[6-14]	1	F	0	Peri - urban	1	Primary	1	Student	0	Wood	1	Cemented	0	present	0	Traditional latrine / Hole	2	Cemented	0	Well	1	not available	1	Never	0	Positive	1	co-Infection	Two species	Asc/Trich	1	48	light	1	96	light	0	N/A	N/A
375-MaM	41	3_>14	2	M	1	Urban	0	Secondary	2	Civil servant	2	Cement	0	Cemented	0	present	0	Communal latrine	1	Cemented	0	Tap sources	0	not available	1	Sometimes	1	Positive	1	co-Infection	Two species	Asc/Trich	1	96	light	1	96	light	0	N/A	N/A
142 -JOA	9	2_[6-14]	1	F	0	Peri - urban	1	Primary	1	Student	0	Wood	1	Cemented	0	present	0	Traditional latrine / Hole	2	Non cemented	1	River	2	not available	1	Sometimes	1	Positive	1	co-Infection	Two species	Asc/Trich	1	312	light	1	96	light	0	N/A	N/A
351-RNN	14	2_[6-14]	1	F	0	Urban	0	Secondary	2	Student	0	Cement	0	Cemented	0	present	0	Private / modern	0	Cemented	0	Tap sources	0	not available	1	Sometimes	1	Positive	1	co-Infection	Two species	Asc/Trich	1	312	light	1	96	light	0	N/A	N/A
083-JOE	24	3_>14	2	M	1	Rural	2	No education	0	Trader	2	Wood	1	Cemented	0	present	0	Traditional latrine / Hole	2	Cemented	0	River	2	not available	1	Always	2	Positive	1	co-Infection	Two species	Asc/Trich	1	600	light	1	96	light	0	N/A	N/A
272-MAN	5	1_[1-5]	0	F	0	Urban	0	Primary	1	Student	0	Wood	1	Cemented	0	present	0	Private / modern	0	Cemented	0	Tap sources	0	not available	1	Never	0	Positive	1	co-Infection	Two species	Asc/Trich	1	1872	light	1	96	light	0	N/A	N/A
404-RBM	8	2_[6-14]	1	M	1	Urban	0	Primary	1	Student	0	Cement	0	Cemented	0	present	0	Private / modern	0	Cemented	0	Tap sources	0	not available	1	Sometimes	1	Positive	1	co-Infection	Two species	Asc/Trich	1	1896	light	1	96	light	0	N/A	N/A
140-ABM	5	1_[1-5]	0	M	1	Peri - urban	1	Primary	1	Student	0	Wood	1	Cemented	0	present	0	Traditional latrine / Hole	2	Cemented	0	Tap sources	0	not available	1	Sometimes	1	Positive	1	co-Infection	Two species	Asc/Trich	1	3048	light	1	96	light	0	N/A	N/A
174-CEN	9	2_[6-14]	1	M	1	Peri - urban	1	Primary	1	Student	0	Wood	1	Cemented	0	present	0	Traditional latrine / Hole	2	Cemented	0	Well	1	not available	1	Sometimes	1	Positive	1	co-Infection	Two species	Asc/Trich	1	26952	moderate	1	96	light	0	N/A	N/A
071-MCA	14	2_[6-14]	1	F	0	Peri - urban	1	Primary	1	Student	0	Cement	0	Cemented	0	present	0	Traditional latrine / Hole	2	Non cemented	1	Tap sources	0	not available	1	Never	0	Positive	1	mono-Infection	One species	Trichuris	0	N/A	N/A	1	96	light	0	N/A	N/A
258-PME	10	2_[6-14]	1	F	0	Urban	0	Primary	1	Student	0	Cement	0	Cemented	0	present	0	Private / modern	0	Cemented	0	Tap sources	0	available	0	Never	0	Positive	1	mono-Infection	One species	Trichuris	0	N/A	N/A	1	96	light	0	N/A	N/A
260-GAM	9	2_[6-14]	1	F	0	Urban	0	Primary	1	Student	0	Cement	0	Cemented	0	present	0	Private / modern	0	Cemented	0	Tap sources	0	available	0	Never	0	Positive	1	mono-Infection	One species	Trichuris	0	N/A	N/A	1	96	light	0	N/A	N/A
121-JNM	41	3_>14	2	F	0	Peri - urban	1	Primary	1	Farmer	1	Wood	1	Non cemented	1	present	0	Traditional latrine / Hole	2	Non cemented	1	Tap sources	0	not available	1	Sometimes	1	Positive	1	mono-Infection	One species	Trichuris	0	N/A	N/A	1	96	light	0	N/A	N/A
064 -MdAN	21	3_>14	2	F	0	Rural	2	Secondary	2	Student	0	Wood	1	Cemented	0	present	0	Traditional latrine / Hole	2	Non cemented	1	Well	1	not available	1	Sometimes	1	Positive	1	co-Infection	Two species	Asc/Trich	1	72	light	1	120	light	0	N/A	N/A
151-TEA	8	2_[6-14]	1	M	1	Peri - urban	1	Primary	1	Student	0	Mixed	2	Cemented	0	present	0	Private / modern	0	Cemented	0	Well	1	not available	1	Sometimes	1	Positive	1	co-Infection	Two species	Asc/Trich	1	648	light	1	120	light	0	N/A	N/A
349-ALA	2	1_[1-5]	0	F	0	Urban	0	No education	0	N/A	N/A	Cement	0	Cemented	0	present	0	Private / modern	0	Cemented	0	Tap sources	0	not available	1	Sometimes	1	Positive	1	co-Infection	Two species	Asc/Trich	1	2664	light	1	120	light	0	N/A	N/A
230-VAO	42	3_>14	2	F	0	Peri - urban	1	No education	0	Farmer	1	Wood	1	Cemented	0	present	0	Private / modern	0	Cemented	0	Tap sources	0	not available	1	Sometimes	1	Positive	1	mono-Infection	One species	Trichuris	0	N/A	N/A	1	120	light	0	N/A	N/A
175-EEO	60	3_>14	2	F	0	Peri - urban	1	Primary	1	Farmer	1	Cement	0	Cemented	0	present	0	Traditional latrine / Hole	2	Cemented	0	Well	1	not available	1	Sometimes	1	Positive	1	co-Infection	Two species	Asc/Trich	1	264	light	1	144	light	0	N/A	N/A
157-JBM	6	2_[6-14]	1	F	0	Peri - urban	1	Primary	1	Student	0	Wood	1	Cemented	0	present	0	Traditional latrine / Hole	2	Cemented	0	Tap sources	0	not available	1	Sometimes	1	Positive	1	co-Infection	Two species	Asc/Trich	1	39816	moderate	1	144	light	0	N/A	N/A
079-MAE	14	2_[6-14]	1	F	0	Rural	2	Primary	1	Student	0	Wood	1	Non cemented	1	present	0	Traditional latrine / Hole	2	Non cemented	1	River	2	not available	1	Never	0	Positive	1	mono-Infection	One species	Trichuris	0	N/A	N/A	1	144	light	0	N/A	N/A
326-MNE	61	3_>14	2	M	1	Urban	0	Secondary	2	Civil servant	2	Cement	0	Cemented	0	present	0	Private / modern	0	Cemented	0	Tap sources	0	not available	1	Never	0	Positive	1	mono-Infection	One species	Trichuris	0	N/A	N/A	1	144	light	0	N/A	N/A
325-EPO	11	2_[6-14]	1	F	0	Urban	0	Primary	1	Student	0	Cement	0	Cemented	0	present	0	Private / modern	0	Cemented	0	Tap sources	0	not available	1	Never	0	Positive	1	mono-Infection	One species	Trichuris	0	N/A	N/A	1	144	light	0	N/A	N/A
411-PCM	10	2_[6-14]	1	M	1	Urban	0	Primary	1	Student	0	Wood	1	Cemented	0	present	0	Traditional latrine / Hole	2	Non cemented	1	Well	1	not available	1	Sometimes	1	Positive	1	co-Infection	Two species	Asc/Trich	1	528	light	1	168	light	0	N/A	N/A
173-AmA	25	3_>14	2	F	0	Peri - urban	1	Secondary	2	Unemployed	2	Wood	1	Cemented	0	present	0	Traditional latrine / Hole	2	Cemented	0	Well	1	not available	1	Sometimes	1	Positive	1	co-Infection	Two species	Asc/Trich	1	2280	light	1	168	light	0	N/A	N/A
167-IrA	2	1_[1-5]	0	F	0	Peri - urban	1	No education	0	N/A	N/A	Mixed	2	Non cemented	1	present	0	Private / modern	0	Cemented	0	Tap sources	0	not available	1	Sometimes	1	Positive	1	mono-Infection	One species	Trichuris	0	N/A	N/A	1	168	light	0	N/A	N/A
350-JmN	12	2_[6-14]	1	M	1	Urban	0	Primary	1	Student	0	Cement	0	Cemented	0	present	0	Private / modern	0	Cemented	0	Tap sources	0	not available	1	Sometimes	1	Positive	1	co-Infection	Two species	Asc/Trich	1	1056	light	1	192	light	0	N/A	N/A
203-ANM	9	2_[6-14]	1	M	1	Peri - urban	1	Primary	1	Student	0	Wood	1	Cemented	0	present	0	Traditional latrine / Hole	2	Cemented	0	Tap sources	0	not available	1	Sometimes	1	Positive	1	co-Infection	Two species	Asc/Trich	1	13968	moderate	1	192	light	0	N/A	N/A
344-JnA	8	2_[6-14]	1	M	1	Urban	0	Primary	1	Student	0	Cement	0	Cemented	0	present	0	Private / modern	0	Cemented	0	Tap sources	0	not available	1	Never	0	Positive	1	mono-Infection	One species	Trichuris	0	N/A	N/A	1	192	light	0	N/A	N/A
234-EEN	4	1_[1-5]	0	F	0	Peri - urban	1	Primary	1	Student	0	Wood	1	Cemented	0	present	0	Traditional latrine / Hole	2	Non cemented	1	River	2	not available	1	Sometimes	1	Positive	1	mono-Infection	One species	Trichuris	0	N/A	N/A	1	192	light	0	N/A	N/A
334-CMM	15	3_>14	2	F	0	Urban	0	Secondary	2	Student	0	Cement	0	Cemented	0	present	0	Private / modern	0	Cemented	0	Tap sources	0	not available	1	Sometimes	1	Positive	1	mono-Infection	One species	Trichuris	0	N/A	N/A	1	192	light	0	N/A	N/A
202-JMM	12	2_[6-14]	1	M	1	Peri - urban	1	Primary	1	Student	0	Wood	1	Non cemented	1	present	0	Communal latrine	1	Cemented	0	Well	1	not available	1	Sometimes	1	Positive	1	co-Infection	Two species	Asc/Trich	1	2640	light	1	216	light	0	N/A	N/A
231-RNM	63	3_>14	2	F	0	Urban	0	Primary	1	Civil servant	2	Cement	0	Cemented	0	present	0	Private / modern	0	Cemented	0	Well	1	not available	1	Never	0	Positive	1	mono-Infection	One species	Trichuris	0	N/A	N/A	1	240	light	0	N/A	N/A
342-MNN	76	3_>14	2	F	0	Urban	0	No education	0	Unemployed	2	Wood	1	Cemented	0	present	0	Private / modern	0	Cemented	0	Tap sources	0	not available	1	Never	0	Positive	1	mono-Infection	One species	Trichuris	0	N/A	N/A	1	240	light	0	N/A	N/A
112-MfM	6	2_[6-14]	1	M	1	Peri - urban	1	Primary	1	Student	0	Cement	0	Cemented	0	present	0	Communal latrine	1	Cemented	0	Tap sources	0	not available	1	Always	2	Positive	1	mono-Infection	One species	Trichuris	0	N/A	N/A	1	240	light	0	N/A	N/A
213-EEB	58	3_>14	2	F	0	Peri - urban	1	No education	0	Farmer	1	Wood	1	Non cemented	1	present	0	Communal latrine	1	Cemented	0	Well	1	not available	1	Sometimes	1	Positive	1	co-Infection	Two species	Asc/Trich	1	16248	moderate	1	264	light	0	N/A	N/A
102-TaE	53	3_>14	2	M	1	Peri - urban	1	Secondary	2	Civil servant	2	Wood	1	Cemented	0	present	0	Traditional latrine / Hole	2	Non cemented	1	Tap sources	0	not available	1	Sometimes	1	Positive	1	mono-Infection	One species	Trichuris	0	N/A	N/A	1	264	light	0	N/A	N/A
180-IMM	17	3_>14	2	F	0	Peri - urban	1	Secondary	2	Student	0	Mixed	2	Cemented	0	present	0	Private / modern	0	Cemented	0	Tap sources	0	not available	1	Sometimes	1	Positive	1	mono-Infection	One species	Trichuris	0	N/A	N/A	1	264	light	0	N/A	N/A
161-EEE	70	3_>14	2	F	0	Peri - urban	1	Primary	1	Farmer	1	Wood	1	Cemented	0	present	0	Communal latrine	1	Cemented	0	Tap sources	0	not available	1	Sometimes	1	Positive	1	mono-Infection	One species	Trichuris	0	N/A	N/A	1	288	light	0	N/A	N/A
104-TNM	18	3_>14	2	F	0	Peri - urban	1	Secondary	2	Student	0	Cement	0	Cemented	0	present	0	Private / modern	0	Cemented	0	River	2	not available	1	Sometimes	1	Positive	1	co-Infection	Two species	Asc/Trich	1	624	light	1	312	light	0	N/A	N/A
163-BAN	37	3_>14	2	F	0	Peri - urban	1	Primary	1	Farmer	1	Wood	1	Cemented	0	present	0	Communal latrine	1	Cemented	0	Tap sources	0	not available	1	Sometimes	1	Positive	1	co-Infection	Two species	Asc/Trich	1	96	light	1	336	light	0	N/A	N/A
360-TMM	9	2_[6-14]	1	M	1	Urban	0	Primary	1	Student	0	Cement	0	Cemented	0	present	0	Private / modern	0	Cemented	0	Tap sources	0	not available	1	Sometimes	1	Positive	1	co-Infection	Two species	Asc/Trich	1	1728	light	1	336	light	0	N/A	N/A
082-VME	70	3_>14	2	F	0	Rural	2	No education	0	Unemployed	2	Cement	0	Cemented	0	present	0	Private / modern	0	Cemented	0	Well	1	not available	1	Sometimes	1	Positive	1	mono-Infection	One species	Trichuris	0	N/A	N/A	1	336	light	0	N/A	N/A
093-MAN	7	2_[6-14]	1	M	1	Peri - urban	1	Primary	1	Student	0	Wood	1	Non cemented	1	present	0	Communal latrine	1	Cemented	0	Tap sources	0	not available	1	Sometimes	1	Positive	1	mono-Infection	One species	Trichuris	0	N/A	N/A	1	336	light	0	N/A	N/A
062-JdO	2	1_[1-5]	0	M	1	Rural	2	No education	0	N/A	N/A	Wood	1	Non cemented	1	present	0	Traditional latrine / Hole	2	Non cemented	1	River	2	not available	1	Always	2	Positive	1	mono-Infection	One species	Trichuris	0	N/A	N/A	1	336	light	0	N/A	N/A
051-LKE	9	2_[6-14]	1	F	0	Rural	2	Primary	1	Student	0	Wood	1	Non cemented	1	present	0	Traditional latrine / Hole	2	Non cemented	1	River	2	not available	1	Sometimes	1	Positive	1	co-Infection	Two species	Asc/Trich	1	4392	light	1	384	light	0	N/A	N/A
114-JMM	2	1_[1-5]	0	M	1	Peri - urban	1	No education	0	N/A	N/A	Wood	1	Cemented	0	present	0	Traditional latrine / Hole	2	Non cemented	1	River	2	not available	1	Always	2	Positive	1	mono-Infection	One species	Trichuris	0	N/A	N/A	1	384	light	0	N/A	N/A
101-SNM	5	1_[1-5]	0	M	1	Peri - urban	1	No education	0	N/A	N/A	Wood	1	Cemented	0	present	0	Communal latrine	1	Non cemented	1	Tap sources	0	not available	1	Sometimes	1	Positive	1	mono-Infection	One species	Trichuris	0	N/A	N/A	1	408	light	0	N/A	N/A
205-COA	9	2_[6-14]	1	F	0	Peri - urban	1	Primary	1	Student	0	Wood	1	Cemented	0	present	0	Traditional latrine / Hole	2	Non cemented	1	Well	1	not available	1	Sometimes	1	Positive	1	co-Infection	Two species	Asc/Trich	1	456	light	1	456	light	0	N/A	N/A
314-COI	8	2_[6-14]	1	F	0	Urban	0	No education	0	N/A	N/A	Cement	0	Cemented	0	present	0	Communal latrine	1	Cemented	0	Tap sources	0	not available	1	Sometimes	1	Positive	1	co-Infection	Two species	Asc/Trich	1	672	light	1	456	light	0	N/A	N/A
186-MdN	40	3_>14	2	F	0	Peri - urban	1	Secondary	2	Civil servant	2	Mixed	2	Non cemented	1	present	0	Traditional latrine / Hole	2	Non cemented	1	Well	1	not available	1	Sometimes	1	Positive	1	mono-Infection	One species	Trichuris	0	N/A	N/A	1	456	light	0	N/A	N/A
099- CsN	5	1_[1-5]	0	M	1	Peri - urban	1	Primary	1	Student	0	Wood	1	Cemented	0	present	0	Private / modern	0	Cemented	0	Tap sources	0	not available	1	Sometimes	1	Positive	1	mono-Infection	One species	Trichuris	0	N/A	N/A	1	456	light	0	N/A	N/A
139-PMN	3	1_[1-5]	0	M	1	Peri - urban	1	Primary	1	Student	0	Wood	1	Cemented	0	present	0	Traditional latrine / Hole	2	Cemented	0	Tap sources	0	not available	1	Sometimes	1	Positive	1	co-Infection	Two species	Asc/Trich	1	1248	light	1	504	light	0	N/A	N/A
194-VM	7	2_[6-14]	1	M	1	Peri - urban	1	Primary	1	Student	0	Wood	1	Non cemented	1	present	0	Traditional latrine / Hole	2	Non cemented	1	River	2	not available	1	Never	0	Positive	1	co-Infection	Two species	Asc/Trich	1	744	light	1	528	light	0	N/A	N/A
263-P r A	13	2_[6-14]	1	F	0	Urban	0	Primary	1	Student	0	Cement	0	Cemented	0	present	0	Private / modern	0	Cemented	0	Tap sources	0	not available	1	Never	0	Positive	1	co-Infection	Two species	Asc/Trich	1	24	light	1	552	light	0	N/A	N/A
170-PtO	17	3_>14	2	F	0	Peri - urban	1	Secondary	2	Student	0	Wood	1	Cemented	0	present	0	Traditional latrine / Hole	2	Cemented	0	Tap sources	0	not available	1	Never	0	Positive	1	co-Infection	Two species	Asc/Trich	1	72	light	1	576	light	0	N/A	N/A
094 - EAE	61	3_>14	2	F	0	Peri - urban	1	Primary	1	Farmer	1	Wood	1	Non cemented	1	present	0	Traditional latrine / Hole	2	Non cemented	1	Tap sources	0	not available	1	Sometimes	1	Positive	1	co-Infection	Two species	Asc/Trich	1	2880	light	1	576	light	0	N/A	N/A
113-FME	2	1_[1-5]	0	F	0	Peri - urban	1	No education	0	N/A	N/A	Wood	1	Cemented	0	present	0	Traditional latrine / Hole	2	Non cemented	1	River	2	not available	1	Always	2	Positive	1	co-Infection	Two species	Asc/Trich	1	2400	light	1	600	light	0	N/A	N/A
001-SME	36	3_>14	2	F	0	Rural	2	Secondary	2	Unemployed	2	Wood	1	Cemented	0	present	0	Communal latrine	1	Cemented	0	Well	1	not available	1	Sometimes	1	Positive	1	co-Infection	Two species	Asc/Trich	1	17832	moderate	1	600	light	0	N/A	N/A
295-SRA	8	2_[6-14]	1	F	0	Urban	0	Primary	1	Student	0	Cement	0	Cemented	0	present	0	Private / modern	0	Cemented	0	Tap sources	0	not available	1	Always	2	Positive	1	co-Infection	Two species	Asc/Trich	1	26472	moderate	1	600	light	0	N/A	N/A
156-EeY	2	1_[1-5]	0	M	1	Peri - urban	1	No education	0	N/A	N/A	Wood	1	Cemented	0	present	0	Traditional latrine / Hole	2	Cemented	0	Tap sources	0	not available	1	Always	2	Positive	1	co-Infection	Two species	Asc/Trich	1	4488	light	1	624	light	0	N/A	N/A
008-RBM	7	2_[6-14]	1	M	1	Rural	2	Primary	1	Student	0	Wood	1	Cemented	0	present	0	Communal latrine	1	Cemented	0	Well	1	not available	1	Never	0	Positive	1	mono-Infection	One species	Trichuris	0	N/A	N/A	1	720	light	0	N/A	N/A
056-MMN	11	2_[6-14]	1	F	0	Peri - urban	1	Primary	1	Student	0	Cement	0	Cemented	0	present	0	Private / modern	0	Cemented	0	Tap sources	0	not available	1	Never	0	Positive	1	mono-Infection	One species	Trichuris	0	N/A	N/A	1	720	light	0	N/A	N/A
129-EAE	2	1_[1-5]	0	F	0	Peri - urban	1	No education	0	N/A	N/A	Wood	1	Cemented	0	present	0	Traditional latrine / Hole	2	Cemented	0	Well	1	not available	1	Sometimes	1	Positive	1	mono-Infection	One species	Trichuris	0	N/A	N/A	1	744	light	0	N/A	N/A
147-JNO	6	2_[6-14]	1	F	0	Peri - urban	1	Primary	1	Student	0	Cement	0	Cemented	0	present	0	Private / modern	0	Cemented	0	Well	1	not available	1	Never	0	Positive	1	mono-Infection	One species	Trichuris	0	N/A	N/A	1	792	light	0	N/A	N/A
096-ABM	8	2_[6-14]	1	F	0	Peri - urban	1	Primary	1	Student	0	Wood	1	Cemented	0	present	0	Traditional latrine / Hole	2	Non cemented	1	Tap sources	0	not available	1	Always	2	Positive	1	co-Infection	Two species	Asc/Trich	1	5568	moderate	1	864	light	0	N/A	N/A
138-FNM	8	2_[6-14]	1	M	1	Peri - urban	1	Primary	1	Student	0	Wood	1	Cemented	0	present	0	Traditional latrine / Hole	2	Non cemented	1	Well	1	not available	1	Sometimes	1	Positive	1	co-Infection	Two species	Asc/Trich	1	1056	light	1	888	light	0	N/A	N/A
215-TNM	13	2_[6-14]	1	M	1	Peri - urban	1	Primary	1	Student	0	Wood	1	Cemented	0	present	0	Traditional latrine / Hole	2	Non cemented	1	Well	1	not available	1	Sometimes	1	Positive	1	co-Infection	Two species	Asc/Trich	1	24120	moderate	1	888	light	0	N/A	N/A
353-SVA	7	2_[6-14]	1	F	0	Urban	0	Primary	1	Student	0	Wood	1	Cemented	0	present	0	Private / modern	0	Cemented	0	Tap sources	0	not available	1	Sometimes	1	Positive	1	co-Infection	Two species	Asc/Trich	1	1056	light	1	960	light	0	N/A	N/A
070-JcM	27	3_>14	2	M	1	Peri - urban	1	No education	0	Trader	2	Cement	0	Cemented	0	present	0	Communal latrine	1	Non cemented	1	Tap sources	0	not available	1	Sometimes	1	Positive	1	mono-Infection	One species	Trichuris	0	N/A	N/A	1	960	light	0	N/A	N/A
124-JAN	5	1_[1-5]	0	F	0	Peri - urban	1	Primary	1	Student	0	Cement	0	Cemented	0	present	0	Traditional latrine / Hole	2	Cemented	0	River	2	not available	1	Sometimes	1	Positive	1	mono-Infection	One species	Trichuris	0	N/A	N/A	1	1128	moderate	0	N/A	N/A
145-PEB	3	1_[1-5]	0	M	1	Peri - urban	1	No education	0	N/A	N/A	Mixed	2	Cemented	0	present	0	Communal latrine	1	Cemented	0	Tap sources	0	not available	1	Sometimes	1	Positive	1	co-Infection	Two species	Asc/Trich	1	288	light	1	1272	moderate	0	N/A	N/A
409-MMM	10	2_[6-14]	1	F	0	Urban	0	Primary	1	Student	0	Cement	0	Cemented	0	present	0	Private / modern	0	Cemented	0	Tap sources	0	not available	1	Sometimes	1	Positive	1	co-Infection	Two species	Asc/Trich	1	2592	light	1	1320	moderate	0	N/A	N/A
095-JMO	10	2_[6-14]	1	M	1	Peri - urban	1	Primary	1	Student	0	Wood	1	Non cemented	1	present	0	Traditional latrine / Hole	2	Non cemented	1	Tap sources	0	not available	1	Sometimes	1	Positive	1	co-Infection	Two species	Asc/Trich	1	7224	moderate	1	1632	moderate	0	N/A	N/A
308-JII	13	2_[6-14]	1	M	1	Urban	0	Primary	1	Student	0	Wood	1	Cemented	0	present	0	Private / modern	0	Cemented	0	Tap sources	0	not available	1	Sometimes	1	Positive	1	mono-Infection	One species	Trichuris	0	N/A	N/A	1	1632	moderate	0	N/A	N/A
373-JBO	15	3_>14	2	F	0	Urban	0	Secondary	2	Student	0	Cement	0	Cemented	0	present	0	Private / modern	0	Cemented	0	Tap sources	0	available	0	Sometimes	1	Positive	1	mono-Infection	One species	Trichuris	0	N/A	N/A	1	1632	moderate	0	N/A	N/A
405-GMR	10	2_[6-14]	1	M	1	Urban	0	Primary	1	Student	0	Mixed	2	Cemented	0	present	0	Private / modern	0	Cemented	0	Tap sources	0	not available	1	Sometimes	1	Positive	1	co-Infection	Two species	Asc/Trich	1	2256	light	1	1896	moderate	0	N/A	N/A
392-MPO	6	2_[6-14]	1	F	0	Urban	0	Primary	1	Student	0	Cement	0	Cemented	0	present	0	Private / modern	0	Cemented	0	Tap sources	0	not available	1	Sometimes	1	Positive	1	mono-Infection	One species	Trichuris	0	N/A	N/A	1	1920	moderate	0	N/A	N/A
166-JNN	45	3_>14	2	M	1	Peri - urban	1	Secondary	2	Farmer	1	Cement	0	Cemented	0	present	0	Private / modern	0	Cemented	0	River	2	not available	1	Never	0	Positive	1	co-Infection	Two species	Asc/Trich	1	144	light	1	2088	moderate	0	N/A	N/A
345-GaM	13	2_[6-14]	1	F	0	Urban	0	Primary	1	Student	0	Cement	0	Cemented	0	present	0	Private / modern	0	Cemented	0	Tap sources	0	not available	1	Sometimes	1	Positive	1	mono-Infection	One species	Trichuris	0	N/A	N/A	1	2112	moderate	0	N/A	N/A
162 -AeE	10	2_[6-14]	1	F	0	Peri - urban	1	Primary	1	Student	0	Wood	1	Cemented	0	present	0	Private / modern	0	Cemented	0	River	2	not available	1	Never	0	Positive	1	mono-Infection	One species	Trichuris	0	N/A	N/A	1	2184	moderate	0	N/A	N/A
100-AgN	4	1_[1-5]	0	M	1	Peri - urban	1	Primary	1	Student	0	Mixed	2	Cemented	0	present	0	Traditional latrine / Hole	2	Cemented	0	Tap sources	0	not available	1	Sometimes	1	Positive	1	mono-Infection	One species	Trichuris	0	N/A	N/A	1	2280	moderate	0	N/A	N/A
149-AAE	8	2_[6-14]	1	M	1	Peri - urban	1	Primary	1	Student	0	Wood	1	Cemented	0	present	0	Communal latrine	1	Cemented	0	Well	1	not available	1	Sometimes	1	Positive	1	co-Infection	Two species	Asc/Trich	1	3600	light	1	2400	moderate	0	N/A	N/A
143-CcN	5	1_[1-5]	0	M	1	Peri - urban	1	Primary	1	Student	0	Cement	0	Cemented	0	present	0	Private / modern	0	Cemented	0	Tap sources	0	not available	1	Sometimes	1	Positive	1	co-Infection	Two species	Asc/Trich	1	3312	light	1	2976	moderate	0	N/A	N/A
204-JNB	6	2_[6-14]	1	M	1	Peri - urban	1	Primary	1	Student	0	Mixed	2	Cemented	0	present	0	Traditional latrine / Hole	2	Cemented	0	Tap sources	0	not available	1	Never	0	Positive	1	mono-Infection	One species	Trichuris	0	N/A	N/A	1	3336	moderate	0	N/A	N/A
171-ESM	9	2_[6-14]	1	F	0	Peri - urban	1	Primary	1	Student	0	Cement	0	Cemented	0	present	0	Private / modern	0	Cemented	0	Well	1	not available	1	Never	0	Positive	1	mono-Infection	One species	Trichuris	0	N/A	N/A	1	4128	moderate	0	N/A	N/A
144-FzO	11	2_[6-14]	1	M	1	Peri - urban	1	Primary	1	Student	0	Cement	0	Cemented	0	present	0	Private / modern	0	Cemented	0	Tap sources	0	not available	1	Sometimes	1	Positive	1	co-Infection	Two species	Asc/Trich	1	2904	light	1	4488	moderate	0	N/A	N/A
419-NtM	12	2_[6-14]	1	F	0	Urban	0	Primary	1	Student	0	Cement	0	Cemented	0	present	0	Communal latrine	1	Cemented	0	Tap sources	0	not available	1	Sometimes	1	Positive	1	mono-Infection	One species	Trichuris	0	N/A	N/A	1	4872	moderate	0	N/A	N/A
055 -DNA	9	2_[6-14]	1	M	1	Peri - urban	1	Primary	1	Student	0	Wood	1	Cemented	0	present	0	Traditional latrine / Hole	2	Non cemented	1	Well	1	not available	1	Sometimes	1	Positive	1	co-Infection	Two species	Asc/Trich	1	20904	moderate	1	13608	heavy	0	N/A	N/A
119-ApD	8	2_[6-14]	1	F	0	Peri - urban	1	Primary	1	Student	0	Wood	1	Cemented	0	present	0	Traditional latrine / Hole	2	Cemented	0	Well	1	not available	1	Sometimes	1	Positive	1	co-Infection	Two species	Asc/Trich	1	9888	moderate	1	27192	heavy	0	N/A	N/A
176-DAN	9	2_[6-14]	1	M	1	Peri - urban	1	Primary	1	Student	0	Cement	0	Cemented	0	present	0	Traditional latrine / Hole	2	Cemented	0	River	2	not available	1	Sometimes	1	Positive	1	co-Infection	Two species	Asc/Trich	1	2640	light	1	28344	heavy	0	N/A	N/A
254-IAO	18	3_>14	2	M	1	Urban	0	Secondary	2	Student	0	Cement	0	Cemented	0	present	0	Communal latrine	1	Cemented	0	Tap sources	0	not available	1	Never	0	Positive	1	co-Infection	Two species	Asc/Hook	1	48	light	0	N/A	N/A	1	24	light
281-HOR	3	1_[1-5]	0	F	0	Urban	0	Primary	1	Student	0	Mixed	2	Cemented	0	present	0	Private / modern	0	Cemented	0	Tap sources	0	not available	1	Sometimes	1	Positive	1	co-Infection	Two species	Asc/Hook	1	696	light	0	N/A	N/A	1	72	light
293-GRA	13	2_[6-14]	1	F	0	Urban	0	Primary	1	Student	0	Wood	1	Cemented	0	present	0	Private / modern	0	Cemented	0	Tap sources	0	not available	1	Never	0	Positive	1	mono-Infection	One species	Hookworms	0	N/A	N/A	0	N/A	N/A	1	72	light
253-MrM	26	3_>14	2	F	0	Urban	0	Secondary	2	Civil servant	2	Cement	0	Cemented	0	present	0	Communal latrine	1	Cemented	0	Tap sources	0	not available	1	Never	0	Positive	1	mono-Infection	One species	Hookworms	0	N/A	N/A	0	N/A	N/A	1	72	light
159-JcE	23	3_>14	2	F	0	Peri - urban	1	University	2	Student	0	Wood	1	Cemented	0	present	0	Traditional latrine / Hole	2	Cemented	0	Tap sources	0	not available	1	Never	0	Positive	1	mono-Infection	One species	Hookworms	0	N/A	N/A	0	N/A	N/A	1	24	light
225-MEN	60	3_>14	2	M	1	Peri - urban	1	No education	0	Farmer	1	Wood	1	Cemented	0	present	0	Traditional latrine / Hole	2	Non cemented	1	Well	1	not available	1	Sometimes	1	Positive	1	mono-Infection	One species	Hookworms	0	N/A	N/A	0	N/A	N/A	1	72	light
226-ABA	60	3_>14	2	M	1	Peri - urban	1	Primary	1	Farmer	1	Wood	1	Cemented	0	present	0	Traditional latrine / Hole	2	Non cemented	1	Well	1	not available	1	Sometimes	1	Positive	1	mono-Infection	One species	Hookworms	0	N/A	N/A	0	N/A	N/A	1	96	light
206-MOO	55	3_>14	2	F	0	Peri - urban	1	Primary	1	Farmer	1	Wood	1	Non cemented	1	present	0	Traditional latrine / Hole	2	Non cemented	1	Well	1	not available	1	Sometimes	1	Positive	1	co-Infection	Three species	Asc/Trich/Hook	1	24	light	1	48	light	1	24	light
284-DNN	14	2_[6-14]	1	M	1	Urban	0	Primary	1	Student	0	Wood	1	Cemented	0	present	0	Private / modern	0	Cemented	0	Tap sources	0	not available	1	Sometimes	1	Positive	1	co-Infection	Three species	Asc/Trich/Hook	1	72	light	1	48	light	1	48	light
177- ANN	72	3_>14	2	M	1	Peri - urban	1	Primary	1	Farmer	1	Wood	1	Cemented	0	present	0	Traditional latrine / Hole	2	Non cemented	1	Well	1	not available	1	Sometimes	1	Positive	1	co-Infection	Three species	Asc/Trich/Hook	1	336	light	1	48	light	1	24	light
223-MON	12	2_[6-14]	1	F	0	Urban	0	Primary	1	Student	0	Cement	0	Cemented	0	present	0	Private / modern	0	Cemented	0	Tap sources	0	not available	1	Sometimes	1	Positive	1	co-Infection	Three species	Asc/Trich/Hook	1	3360	light	1	48	light	1	96	light
153-CAM	61	3_>14	2	F	0	Peri - urban	1	Primary	1	Farmer	1	Wood	1	Non cemented	1	present	0	Communal latrine	1	Cemented	0	Well	1	not available	1	Sometimes	1	Positive	1	co-Infection	Two species	Tric/Hook	0	N/A	N/A	1	240	light	1	24	light
248-OeN	8	2_[6-14]	1	F	0	Urban	0	Primary	1	Student	0	Cement	0	Cemented	0	present	0	Private / modern	0	Cemented	0	Tap sources	0	not available	1	Always	2	Positive	1	co-Infection	Three species	Asc/Trich/Hook	1	4824	light	1	432	light	1	72	light
